# Supplementary material for: trans-Di-μ-iodido-bis­[(3H-1,2-benzodithiole-3-thione)iodidomercury(II)]
Source: Acta Crystallogr Sect E Struct Rep Online. 2009 Aug 19;65(Pt 9):m1080–1. doi: 10.1107/S1600536809032152 (PMC2970135; doi:10.1107/S1600536809032152)
Supplement: Supplementary file 1 [file e-65-m1080-sup1.cif]

##############################################################################
###                                                                        ###
###        Electronic paper (Acta Crystallographica Section E)             ###
###                                                                        ###
##############################################################################
#                                                                            #
# This CIF contains the data in a paper accepted for publication in Acta     #
# Crystallographica Section E. It conforms to the requirements of Notes      #
# for Authors for Section E, and has been peer reviewed under the auspices   #
# of the IUCr Commission on Journals.                                        #
#                                                                            #
# Full details of the Crystallographic Information File format               #
# are given in the paper "The Crystallographic Information File (CIF):       #
# a New Standard Archive File for Crystallography" by S. R. Hall, F. H.      #
# Allen and I. D. Brown [Acta Cryst. (1991), A47, 655-685].                  #
#                                                                            #
# The current version of the core CIF dictionary is obtainable from          #
# ftp://ftp.iucr.org/pub/cif_core.dic. The current version number is 2.4.    #
#                                                                            #
# Software is freely available for graphical display of the structure(s) in  #
# this CIF.  For information consult the CIF home page http://www.iucr.org/  #
# cif/home.html                                                              #
#                                                                            #
# This file may be used for bona fide research purposes within the           #
# scientific community so long as proper attribution is given to the journal # 
# article from which it was obtained.                                        #
#                                                                            #
##############################################################################
                                             
data_global
_audit_creation_method     'WinGX routine-INITIALISE'
_journal_date_recd_electronic     2009-07-27
_journal_date_accepted     2009-08-13
_journal_name_full     'Acta Crystallographica, Section E'
_journal_year     2009
_journal_volume     65
_journal_issue      9
_journal_page_first     m1080
_journal_page_last     m1081
_journal_paper_category     QM
_journal_coeditor_code     BQ2156
_publ_contact_author_name     'El Adoui Laifa'
_publ_contact_author_address
;
Laboratoire de Chimie Mol\'eculaire, du Contr\^ole
de l'Environnement et des Mesures Physico-Chimiques
Facult\'e des Sciences,D\'epartement de Chimie,
Universit\'e Mentouri de Constantine
25000 Constantine Algeria
;
_publ_contact_author_email     'Lamiabendjeddou@yahoo.fr'
_publ_contact_author_fax     '00 (213) 31 61 46 44'
_publ_contact_author_phone     '00 (213) 31 61 46 44'
_publ_section_title
;\
<i>trans</i>-Di-\m-iodido-bis[(3<i>H</i>-1,2-benzodithiole-3-thione)\
iodidomercury(II)]
;
loop_
    _publ_author_name
    _publ_author_footnote
    _publ_author_address
    'Laifa, El Adoui' .
;
Laboratoire de Chimie Mol\'eculaire, du Contr\^ole
de l'Environnement et des Mesures Physico-Chimiques
Facult\'e des Sciences, D\'epartement de Chimie,
Universit\'e Mentouri de Constantine
25000 Constantine
Algeria
;
    'Bendjeddou, Lamia' .
;
Laboratoire de Chimie Mol\'eculaire, du Contr\^ole
de l'Environnement et des Mesures Physico-Chimiques
Facult\'e des Sciences, D\'epartement de Chimie,
Universit\'e Mentouri de Constantine
25000 Constantine
Algeria
;
    'Boudraa, Naouel' .
;
Laboratoire de Chimie Mol\'eculaire, du Contr\^ole
de l'Environnement et des Mesures Physico-Chimiques
Facult\'e des Sciences, D\'epartement de Chimie,
Universit\'e Mentouri de Constantine
25000 Constantine
Algeria
;
    'Dahaoui, Slimane' .
;
Cristallographie, R\'esonance Magn\'etique et Mod\'elisation (CRM2),
Universit\'e Henri Poincar\'e, Nancy 1, Facult\'e des Sciences,
BP 70239, 54506 Vandoeuvre l\`es Nancy CEDEX, France
;
    'Lecomte, Claude' .
;
Cristallographie, R\'esonance Magn\'etique et Mod\'elisation (CRM2),
Universit\'e Henri Poincar\'e, Nancy 1, Facult\'e des Sciences,
BP 70239, 54506 Vandoeuvre l\`es Nancy CEDEX, France
;
data_I
_chemical_name_systematic
;
<i>trans</i>-Di-\m-iodido-bis[(3<i>H</i>-1,2-benzodithiole-3-
thione)iodidomercury(II)]
;
_chemical_name_common     ?
_chemical_formula_moiety     'C14 H8 Hg2 I4 S6'
_chemical_formula_sum     'C14 H8 Hg2 I4 S6'
_chemical_formula_structural     'C14 H8 Hg2 I4 S6'
_chemical_formula_iupac     '[Hg2 I4 (C7 H4 S3)2]'
_chemical_formula_weight     1277.40
_chemical_melting_point     192
_symmetry_cell_setting     triclinic
_symmetry_space_group_name_H-M     'P -1'
_symmetry_space_group_name_Hall     '-P 1'
loop_
    _symmetry_equiv_pos_as_xyz
    'x, y, z'
    '-x, -y, -z'
_cell_length_a     7.86285(10)
_cell_length_b     8.19304(11)
_cell_length_c     10.46506(13)
_cell_angle_alpha     105.2917(11)
_cell_angle_beta     98.3031(10)
_cell_angle_gamma     105.6957(11)
_cell_volume     608.917(15)
_cell_formula_units_Z     1
_cell_measurement_reflns_used     4951
_cell_measurement_theta_min     2.7615
_cell_measurement_theta_max     34.9816
_cell_measurement_temperature     100
_exptl_crystal_description     needle
_exptl_crystal_colour     orange
_exptl_crystal_size_max     0.161
_exptl_crystal_size_mid     0.1
_exptl_crystal_size_min     0.08
_exptl_crystal_density_diffrn     3.483
_exptl_crystal_density_method     'not measured'
_exptl_crystal_F_000     560
_exptl_absorpt_coefficient_mu     18.183
_exptl_absorpt_correction_type     'analytical'
_exptl_absorpt_process_details     '(Clark <i>et al.</i>, 1995)'
_exptl_absorpt_correction_T_min     0.167
_exptl_absorpt_correction_T_max     0.347
_diffrn_ambient_temperature     100
_diffrn_radiation_type     'Mo K\a'
_diffrn_radiation_wavelength     0.7107
_diffrn_radiation_source     'Enhance (Mo) X-ray Source'
_diffrn_radiation_monochromator     'graphite'
_diffrn_measurement_device_type
'Super Nova diffractometer (Dual, Cu at zero, Mo active) with an Atlas detector'
_diffrn_measurement_method     \w
_diffrn_detector_area_resol_mean     10.4508
_diffrn_reflns_number     44929
_diffrn_reflns_av_R_equivalents     0.0508
_diffrn_reflns_theta_min     3.19
_diffrn_reflns_theta_max     33.99
_diffrn_reflns_theta_full     33.99
_diffrn_measured_fraction_theta_max     0.997
_diffrn_measured_fraction_theta_full     0.997
_diffrn_reflns_limit_h_min     -12
_diffrn_reflns_limit_h_max     12
_diffrn_reflns_limit_k_min     -13
_diffrn_reflns_limit_k_max     13
_diffrn_reflns_limit_l_min     -16
_diffrn_reflns_limit_l_max     16
_refine_special_details
;
Refinement of <i>F</i>^2^ against ALL reflections. The weighted <i>R</i>-factor
<i>wR</i> and goodness of fit <i>S</i> are based on <i>F</i>^2^, conventional
<i>R</i>-factors <i>R</i> are based on <i>F</i>, with <i>F</i> set to zero for
negative <i>F</i>^2^. The threshold expression of <i>F</i>^2^ >
\s(<i>F</i>^2^) is used only for calculating <i>R</i>-factors(gt) <i>etc</i>.
and is not relevant to the choice of reflections for refinement.
<i>R</i>-factors based on <i>F</i>^2^ are statistically about twice as large
as those based on <i>F</i>, and <i>R</i>- factors based on ALL data will be
even larger.
;
_reflns_number_total     4951
_reflns_number_gt     4698
_reflns_threshold_expression     I>2\s(I)
_refine_ls_structure_factor_coef     Fsqd
_refine_ls_matrix_type     full
_refine_ls_R_factor_all     0.0166
_refine_ls_R_factor_gt     0.0154
_refine_ls_wR_factor_gt     0.0371
_refine_ls_wR_factor_ref     0.0374
_refine_ls_goodness_of_fit_ref     1.052
_refine_ls_restrained_S_all     1.052
_refine_ls_number_reflns     4951
_refine_ls_number_parameters     118
_refine_ls_number_restraints     0
_refine_ls_hydrogen_treatment     constr
_refine_ls_weighting_scheme     calc
_refine_ls_weighting_details
         'calc w=1/[\s^2^(Fo^2^)+(0.0169P)^2^+0.3949P] where P=(Fo^2^+2Fc^2^)/3'
_refine_ls_shift/su_max     0.002
_refine_ls_shift/su_mean     0.000
_refine_diff_density_max     1.201
_refine_diff_density_min     -1.545
_refine_ls_extinction_method     none
loop_
    _atom_type_symbol
    _atom_type_description
    _atom_type_scat_dispersion_real
    _atom_type_scat_dispersion_imag
    _atom_type_scat_source
    C C 0.0033 0.0016 'International Tables Vol C Tables 4.2.6.8 and 6.1.1.4'
    H H 0 0 'International Tables Vol C Tables 4.2.6.8 and 6.1.1.4'
    Hg Hg -2.3894 9.2266 'International Tables Vol C Tables 4.2.6.8 and 6.1.1.4'
    I I -0.4742 1.8119 'International Tables Vol C Tables 4.2.6.8 and 6.1.1.4'
    S S 0.1246 0.1234 'International Tables Vol C Tables 4.2.6.8 and 6.1.1.4'
_computing_data_collection     'CrysAlis CCD  (Oxford Diffraction, 2009)'
_computing_cell_refinement     'CrysAlis RED (Oxford Diffraction, 2009)'
_computing_data_reduction     'CrysAlis RED (Oxford Diffraction, 2009)'
_computing_structure_solution     'SIR92 (Altomare <i>et al.</i>,  1993)'
_computing_structure_refinement     'SHELXL97 (Sheldrick, 2008)'
_computing_molecular_graphics     'ORTEP-3I (Farrugia, 1997)'
_computing_publication_material     'WinGX (Farrugia, 1999)'
loop_
    _atom_site_type_symbol
    _atom_site_label
    _atom_site_fract_x
    _atom_site_fract_y
    _atom_site_fract_z
    _atom_site_U_iso_or_equiv
    _atom_site_adp_type
    _atom_site_calc_flag
    _atom_site_refinement_flags
    _atom_site_occupancy
    _atom_site_disorder_assembly
    _atom_site_disorder_group
    Hg Hg1 0.176661(11) 0.378520(10) 0.439759(7) 0.01756(2) Uani d . 1 . .
    I I1 0.127512(16) 0.692780(15) 0.404010(12) 0.01240(3) Uani d . 1 . .
    I I2 0.072031(19) 0.088861(17) 0.221273(13) 0.01654(3) Uani d . 1 . .
    S S1 0.41650(7) 0.51906(6) 0.65918(5) 0.01343(8) Uani d . 1 . .
    C C1 0.4481(3) 0.3455(3) 0.70715(19) 0.0124(3) Uani d . 1 . .
    S S2 0.33319(7) 0.13144(6) 0.60634(5) 0.01541(9) Uani d . 1 . .
    S S3 0.44554(7) 0.00480(7) 0.72353(5) 0.01732(9) Uani d . 1 . .
    C C7 0.6773(3) 0.5278(3) 0.92676(19) 0.0145(3) Uani d . 1 . .
    H H7 0.6733 0.6349 0.9138 0.017 Uiso calc R 1 . .
    C C2 0.5686(3) 0.3630(3) 0.82988(19) 0.0117(3) Uani d . 1 . .
    C C3 0.5762(3) 0.2021(3) 0.85055(19) 0.0142(3) Uani d . 1 . .
    C C5 0.7939(3) 0.3662(3) 1.0612(2) 0.0185(4) Uani d . 1 . .
    H H5 0.8692 0.369 1.1394 0.022 Uiso calc R 1 . .
    C C6 0.7895(3) 0.5283(3) 1.0409(2) 0.0173(4) Uani d . 1 . .
    H H6 0.8629 0.6363 1.1049 0.021 Uiso calc R 1 . .
    C C4 0.6894(3) 0.2039(3) 0.9680(2) 0.0176(4) Uani d . 1 . .
    H H4 0.6937 0.0976 0.9825 0.021 Uiso calc R 1 . .
loop_
    _atom_site_aniso_label
    _atom_site_aniso_U_11
    _atom_site_aniso_U_22
    _atom_site_aniso_U_33
    _atom_site_aniso_U_12
    _atom_site_aniso_U_13
    _atom_site_aniso_U_23
    Hg1 0.02112(4) 0.01604(4) 0.01403(4) 0.00738(3) -0.00021(3) 0.00324(3)
    I1 0.01305(5) 0.01087(5) 0.01336(5) 0.00370(4) 0.00296(4) 0.00420(4)
    I2 0.01919(6) 0.01330(5) 0.01626(6) 0.00601(5) 0.00372(4) 0.00271(4)
    S1 0.0141(2) 0.01235(18) 0.01343(19) 0.00436(16) 0.00122(15) 0.00450(15)
    C1 0.0114(7) 0.0132(7) 0.0130(7) 0.0045(6) 0.0037(6) 0.0038(6)
    S2 0.0157(2) 0.01270(18) 0.0152(2) 0.00376(17) -0.00177(16) 0.00373(16)
    S3 0.0200(2) 0.01284(19) 0.0179(2) 0.00602(18) -0.00073(17) 0.00482(17)
    C7 0.0142(8) 0.0160(8) 0.0127(8) 0.0052(7) 0.0022(6) 0.0037(7)
    C2 0.0104(7) 0.0145(7) 0.0110(7) 0.0053(6) 0.0026(6) 0.0039(6)
    C3 0.0155(8) 0.0166(8) 0.0123(7) 0.0076(7) 0.0038(6) 0.0050(6)
    C5 0.0187(9) 0.0244(9) 0.0135(8) 0.0110(8) 0.0014(7) 0.0049(7)
    C6 0.0155(9) 0.0198(9) 0.0138(8) 0.0054(7) 0.0007(7) 0.0026(7)
    C4 0.0200(9) 0.0201(9) 0.0143(8) 0.0098(8) 0.0025(7) 0.0055(7)
_geom_special_details
;
All e.s.d.'s (except the e.s.d. in the dihedral angle between two l.s. planes)
are estimated using the full covariance matrix. The cell e.s.d.'s are taken
into account individually in the estimation of e.s.d.'s in distances, angles
and torsion angles; correlations between e.s.d.'s in cell parameters are only
used when they are defined by crystal symmetry. An approximate (isotropic)
treatment of cell e.s.d.'s is used for estimating e.s.d.'s involving l.s.
planes.
;
loop_
    _geom_bond_atom_site_label_1
    _geom_bond_atom_site_label_2
    _geom_bond_site_symmetry_2
    _geom_bond_distance
    _geom_bond_publ_flag
    Hg1 S1 . 2.5169(7) y
    Hg1 I2 . 2.6599(2) y
    Hg1 I1 . 2.8148(4) y
    Hg1 I1 2_566 3.1002(4) y
    I1 Hg1 2_566 3.1002(4) ?
    S1 C1 . 1.6935(19) ?
    C1 C2 . 1.430(3) ?
    C1 S2 . 1.702(2) ?
    S2 S3 . 2.0532(7) ?
    S3 C3 . 1.734(2) ?
    C7 C6 . 1.377(3) ?
    C7 C2 . 1.409(3) ?
    C7 H7 . 0.93 ?
    C2 C3 . 1.406(3) ?
    C3 C4 . 1.404(3) ?
    C5 C4 . 1.373(3) ?
    C5 C6 . 1.408(3) ?
    C5 H5 . 0.93 ?
    C6 H6 . 0.93 ?
    C4 H4 . 0.93 ?
loop_
    _geom_angle_atom_site_label_1
    _geom_angle_atom_site_label_2
    _geom_angle_atom_site_label_3
    _geom_angle_site_symmetry_1
    _geom_angle_site_symmetry_3
    _geom_angle
    _geom_angle_publ_flag
    S1 Hg1 I2 . . 138.842(15) y
    S1 Hg1 I1 . . 98.374(17) y
    I2 Hg1 I1 . . 117.574(11) ?
    S1 Hg1 I1 . 2_566 91.326(17) ?
    I2 Hg1 I1 . 2_566 103.851(13) y
    I1 Hg1 I1 . 2_566 95.210(10) y
    Hg1 I1 Hg1 . 2_566 84.790(10) ?
    C1 S1 Hg1 . . 105.26(7) ?
    C2 C1 S1 . . 124.72(15) ?
    C2 C1 S2 . . 115.08(14) ?
    S1 C1 S2 . . 120.20(11) ?
    C1 S2 S3 . . 97.66(7) ?
    C3 S3 S2 . . 94.06(7) ?
    C6 C7 C2 . . 119.08(18) ?
    C6 C7 H7 . . 120.5 ?
    C2 C7 H7 . . 120.5 ?
    C3 C2 C7 . . 119.89(17) ?
    C3 C2 C1 . . 115.91(17) ?
    C7 C2 C1 . . 124.19(17) ?
    C4 C3 C2 . . 120.60(18) ?
    C4 C3 S3 . . 122.18(16) ?
    C2 C3 S3 . . 117.21(14) ?
    C4 C5 C6 . . 121.54(18) ?
    C4 C5 H5 . . 119.2 ?
    C6 C5 H5 . . 119.2 ?
    C7 C6 C5 . . 120.41(19) ?
    C7 C6 H6 . . 119.8 ?
    C5 C6 H6 . . 119.8 ?
    C5 C4 C3 . . 118.47(19) ?
    C5 C4 H4 . . 120.8 ?
    C3 C4 H4 . . 120.8 ?
