# Supplementary material for: trans-Di-μ-iodido-bis­[(3H-1,2-benzodithiole-3-thione)iodidomercury(II)]
Source: Acta Crystallogr Sect E Struct Rep Online. 2009 Aug 19;65(Pt 9):m1080–1. doi: 10.1107/S1600536809032152 (PMC2970135; doi:10.1107/S1600536809032152)
Supplement: Supplementary file 2 [file e-65-m1080-Isup2.hkl]

#
# h,k,l, Fc-squared, Fo-squared, sigma(Fo-squared) and status flag
#
data_I
_shelx_title ' 1nabs in P -1'
_shelx_refln_list_code          4
_shelx_F_calc_maximum      376.26
_exptl_crystal_F_000       560.00
_reflns_d_resolution_high  0.6356
 
loop_
 _symmetry_equiv_pos_as_xyz
 'x, y, z'
 '-x, -y, -z'
 
_cell_length_a     7.8628
_cell_length_b     8.1930
_cell_length_c    10.4650
_cell_angle_alpha 105.291
_cell_angle_beta   98.303
_cell_angle_gamma 105.695
 
_shelx_F_squared_multiplier     1.000
 
loop_
 _refln_index_h
 _refln_index_k
 _refln_index_l
 _refln_F_squared_calc
 _refln_F_squared_meas
 _refln_F_squared_sigma
 _refln_observed_status
   2   0   0      566.61      581.43      5.36 o
   3   0   0    24369.11    24148.70    252.30 o
   4   0   0    16226.63    15932.29    265.88 o
   5   0   0       69.23      117.44      9.28 o
   6   0   0      703.08      717.09     19.76 o
   7   0   0      247.66      256.07     12.41 o
   8   0   0     4488.98     4593.29    111.48 o
   9   0   0      135.40      153.26     14.87 o
  10   0   0       72.08       78.06     16.40 o
  11   0   0       51.89       50.79     18.44 o
 -11   1   0     1179.74     1192.33     45.53 o
 -10   1   0     6717.15     6990.24    241.40 o
  -9   1   0     1229.00     1190.84     24.56 o
  -8   1   0      172.22      190.06     11.12 o
  -7   1   0      654.30      658.33     16.05 o
  -6   1   0       28.56       49.30      7.62 o
  -5   1   0     6131.62     5968.49     80.95 o
  -4   1   0      419.39      454.10      9.79 o
  -3   1   0    11279.09    11241.27    110.36 o
  -2   1   0    20382.55    20037.78    129.66 o
  -1   1   0     2043.45     2102.86     23.87 o
   1   1   0     2554.94     2669.58     30.60 o
   2   1   0     7536.16     7896.12     61.30 o
   3   1   0    23184.17    23234.67    284.16 o
   4   1   0     2540.64     2612.26     22.22 o
   5   1   0     8919.03     9050.05    150.44 o
   6   1   0    21165.97    21498.84    395.28 o
   7   1   0    15567.90    15742.08    427.82 o
   8   1   0       12.64       31.78     15.01 o
   9   1   0     2981.55     3121.98    126.87 o
  10   1   0     1797.49     1891.46     73.20 o
  11   1   0      817.60      851.27     39.39 o
 -12   2   0       49.50       45.62     27.74 o
 -11   2   0      231.70      215.94     23.39 o
 -10   2   0     2061.75     2045.96     69.08 o
  -9   2   0       14.99       19.10     10.90 o
  -8   2   0    11387.51    11674.98    245.83 o
  -7   2   0    14503.07    14447.98    336.79 o
  -6   2   0     6302.68     6088.99    113.90 o
  -5   2   0     9654.48     9467.84    157.73 o
  -4   2   0    44475.73    42493.86    641.10 o
  -3   2   0    27268.43    26710.24    268.76 o
  -2   2   0     1553.59     1661.97     20.44 o
  -1   2   0     4906.80     4948.02     33.11 o
   0   2   0      519.83      584.25     10.53 o
   1   2   0      372.85      449.57      7.18 o
   2   2   0     1589.66     1595.54     19.28 o
   3   2   0     6788.17     6939.59     67.79 o
   4   2   0    11059.32    10953.59    137.90 o
   5   2   0      554.31      604.87     14.73 o
   6   2   0       40.01       44.41      6.65 o
   7   2   0     1502.69     1486.53     63.13 o
   8   2   0      113.64      110.71     15.13 o
   9   2   0      930.14      922.93     29.86 o
  10   2   0     1114.70     1136.89     47.34 o
 -12   3   0      538.94      492.35     35.83 o
 -11   3   0       37.01       37.48     21.85 o
 -10   3   0     2430.82     2482.14     69.74 o
  -9   3   0     1229.80     1255.72     40.38 o
  -8   3   0       41.75       60.97      9.72 o
  -7   3   0     9106.92     9011.17    255.06 o
  -6   3   0     4460.75     4400.68     84.98 o
  -5   3   0      389.10      375.89      8.11 o
  -4   3   0     3223.66     3221.51     95.81 o
  -3   3   0     8440.35     8628.04    216.70 o
  -2   3   0    17590.21    17501.10    132.99 o
  -1   3   0    63054.97    61249.50    354.46 o
   0   3   0    16428.23    16295.63    138.88 o
   1   3   0     5430.92     5803.83     50.44 o
   2   3   0    28094.42    28408.97    322.21 o
   3   3   0    37554.85    39116.77    446.62 o
   4   3   0     2483.33     2531.23     44.97 o
   5   3   0     1376.85     1355.34     33.49 o
   6   3   0      769.53      827.34     19.77 o
   7   3   0       23.42       22.98     14.17 o
   8   3   0      124.69      112.15     17.84 o
   9   3   0      291.45      304.67     22.21 o
  10   3   0      230.26      213.18     25.57 o
 -12   4   0     1353.80     1456.54     52.16 o
 -11   4   0     4999.69     5156.27    218.42 o
 -10   4   0     1747.13     1760.17     77.34 o
  -9   4   0       61.60       60.20     12.04 o
  -8   4   0     3178.93     3117.35    111.08 o
  -7   4   0     4164.86     4075.69    131.18 o
  -6   4   0      222.61      228.99      9.15 o
  -5   4   0     3746.07     3734.68     79.23 o
  -4   4   0     6427.70     6225.57    173.65 o
  -3   4   0    10123.05    10180.83    213.71 o
  -2   4   0      279.16      265.89      4.95 o
  -1   4   0    18907.34    18945.49    219.38 o
   0   4   0    17721.96    16804.38    229.67 o
   1   4   0     3841.27     3925.90     44.05 o
   2   4   0     9179.46     9339.51    103.93 o
   3   4   0     1487.48     1603.72     32.99 o
   4   4   0      192.64      214.54      7.97 o
   5   4   0     8302.20     8278.20    228.42 o
   6   4   0     8138.08     8455.22    210.41 o
   7   4   0      267.49      302.87     19.54 o
   8   4   0     2625.12     2664.82     77.08 o
   9   4   0     4090.15     4364.35    153.86 o
 -12   5   0        2.23       -0.74     27.53 o
 -11   5   0     3501.41     3497.58    159.60 o
 -10   5   0      655.89      709.90     30.93 o
  -9   5   0      305.26      305.17     15.89 o
  -8   5   0     5774.63     5633.69    179.94 o
  -7   5   0     1157.18     1138.25     31.89 o
  -6   5   0     4656.60     4590.87    184.37 o
  -5   5   0    25779.76    24046.41   1115.53 o
  -4   5   0    16607.21    16674.23    430.24 o
  -3   5   0      849.49      831.89     15.50 o
  -2   5   0     4966.12     4925.04     76.34 o
  -1   5   0    12048.31    12515.60    111.69 o
   0   5   0     1990.33     2040.65     21.93 o
   1   5   0      548.86      550.04     13.24 o
   2   5   0     3461.57     3525.91     58.38 o
   3   5   0     4299.37     4308.54     68.37 o
   4   5   0       64.03       92.03      8.59 o
   5   5   0     2037.29     2034.60     51.99 o
   6   5   0     4103.13     4183.96    141.92 o
   7   5   0     1425.22     1424.78     42.55 o
   8   5   0      328.39      345.20     23.03 o
 -12   6   0       31.29       35.79     35.34 o
 -11   6   0      225.15      244.03     20.87 o
 -10   6   0      526.10      524.21     27.98 o
  -9   6   0     2747.46     2702.78    130.45 o
  -8   6   0     7683.34     7752.27    365.98 o
  -7   6   0     9245.18     9376.11    383.17 o
  -6   6   0       11.16       32.21      8.87 o
  -5   6   0     3859.67     3987.43    119.38 o
  -4   6   0    16514.85    16471.43    338.78 o
  -3   6   0      160.56      179.30      6.61 o
  -2   6   0    10718.27    10949.46    151.07 o
  -1   6   0      818.50      888.72     12.32 o
   0   6   0       22.16       44.76      7.41 o
   1   6   0    17893.02    17389.57     84.91 o
   2   6   0    11089.11    10969.32    165.85 o
   3   6   0     1335.73     1383.44     26.50 o
   4   6   0     3729.62     3774.34     72.56 o
   5   6   0     3194.70     3211.54    119.55 o
   6   6   0      711.82      734.66     29.16 o
   7   6   0     1003.19     1021.80     30.75 o
   8   6   0       18.66       11.33     30.04 o
 -11   7   0      120.92      113.55     20.45 o
 -10   7   0       79.72       80.55     22.15 o
  -9   7   0     5124.70     4776.45    227.23 o
  -8   7   0     2053.05     1855.45     96.58 o
  -7   7   0      180.33      183.28     13.28 o
  -6   7   0      187.26      197.50     15.28 o
  -5   7   0       26.55       51.99     11.11 o
  -4   7   0      457.87      495.62     18.20 o
  -3   7   0     1363.97     1411.04     25.37 o
  -2   7   0    10184.25    10495.12    216.28 o
  -1   7   0    18354.13    18447.91    198.05 o
   0   7   0     2269.30     2304.51     36.72 o
   1   7   0     3937.75     3857.55     32.74 o
   2   7   0     7665.94     7491.98     64.86 o
   3   7   0     3310.47     3247.96     50.33 o
   4   7   0      579.57      600.68     18.94 o
   5   7   0     3007.27     3070.37     93.76 o
   6   7   0        7.49        7.16     18.94 o
   7   7   0      684.00      692.43     34.56 o
 -11   8   0     2709.41     2547.43    131.32 o
 -10   8   0      308.38      311.40     25.11 o
  -9   8   0     1008.56      940.03     64.04 o
  -8   8   0     2991.15     2965.16    151.66 o
  -7   8   0       17.53       45.85     19.56 o
  -6   8   0     2910.82     2870.63     76.40 o
  -5   8   0     3395.49     3431.21     63.91 o
  -4   8   0     1251.93     1231.78     20.50 o
  -3   8   0     5180.95     5303.31     53.29 o
  -2   8   0     7546.55     7580.92    101.44 o
  -1   8   0     1477.09     1480.03     24.57 o
   0   8   0     1507.48     1510.52     28.89 o
   1   8   0      394.80      403.04     14.80 o
   2   8   0      112.73      126.81     12.54 o
   3   8   0       71.81       67.83     13.47 o
   4   8   0     2656.32     2650.86     46.77 o
   5   8   0     3672.16     3679.76     76.48 o
   6   8   0      813.97      853.69     36.44 o
 -10   9   0      229.04      199.07     24.78 o
  -9   9   0     4388.81     4242.98    242.99 o
  -8   9   0     1169.15     1165.25     52.87 o
  -7   9   0      217.43      200.54     23.76 o
  -6   9   0     7613.73     7584.90    173.36 o
  -5   9   0    17173.58    17319.31    207.75 o
  -4   9   0     1791.62     1846.57     31.08 o
  -3   9   0      673.80      677.78     17.58 o
  -2   9   0     4994.21     5170.30    109.32 o
  -1   9   0      899.16      953.25     27.77 o
   0   9   0      408.65      405.99     16.52 o
   1   9   0     3288.52     3361.18     55.42 o
   2   9   0       27.22       38.96     15.34 o
   3   9   0     1924.77     1939.83     43.55 o
   4   9   0     1232.92     1183.56     33.54 o
   5   9   0      494.91      462.54     57.99 o
 -10  10   0     1197.41     1144.64    106.04 o
  -9  10   0      183.91      169.91     24.13 o
  -8  10   0      336.91      333.06     28.38 o
  -7  10   0      478.77      484.65     27.25 o
  -6  10   0      851.08      916.10     29.23 o
  -5  10   0       83.16       89.29     17.15 o
  -4  10   0      330.10      363.45     19.77 o
  -3  10   0     1603.77     1599.77     31.14 o
  -2  10   0     4485.75     4400.73     46.89 o
  -1  10   0      180.78      187.23     19.91 o
   0  10   0     4156.38     4163.73     51.55 o
   1  10   0     5971.91     5971.38     67.04 o
   2  10   0     5565.33     5573.18     79.66 o
   3  10   0      274.00      273.09     25.26 o
  -8  11   0     2593.69     2490.08     88.93 o
  -7  11   0      353.97      342.45     31.87 o
  -6  11   0      324.88      356.50     38.03 o
  -5  11   0        1.58       -1.10     23.66 o
  -4  11   0      272.48      282.15     24.85 o
  -3  11   0     1872.76     1926.04     40.01 o
  -2  11   0      461.05      456.66     23.51 o
  -1  11   0      816.70      812.18     25.44 o
   0  11   0      665.74      622.44     27.91 o
   1  11   0        9.30        7.89     17.19 o
  -6  12   0     6641.45     6962.45    283.87 o
  -5  12   0      687.69      742.11     38.23 o
  -4  12   0      624.04      613.12     36.28 o
  -3  12   0     5010.63     4855.73     78.69 o
  -2  12   0     3733.06     3735.43     62.10 o
  -1  12   0       47.98       41.41     24.81 o
   1 -12   1     1938.93     1838.79     43.20 o
   2 -12   1      984.15      998.38     39.40 o
   3 -12   1     3835.92     3882.60     66.15 o
   4 -12   1     5863.68     5922.98    149.47 o
   5 -12   1      486.92      509.89     34.81 o
   6 -12   1     1328.39     1346.83     71.23 o
   7 -12   1      607.23      685.09     95.34 o
  -2 -11   1      329.71      284.26     28.31 o
  -1 -11   1      422.89      397.16     22.96 o
   0 -11   1      114.00      133.47     18.64 o
   1 -11   1     1019.15      983.51     28.02 o
   2 -11   1      460.19      453.36     24.52 o
   3 -11   1      174.85      163.17     17.47 o
   4 -11   1      179.18      164.63     19.96 o
   5 -11   1       75.83       73.94     21.32 o
   6 -11   1     3861.50     4023.14     92.15 o
   7 -11   1     2559.26     2566.02     74.63 o
   8 -11   1        3.63       22.79     25.87 o
   9 -11   1     3667.74     3504.10    362.41 o
  -4 -10   1     6163.05     6379.39    125.21 o
  -3 -10   1     3374.69     3268.39     51.47 o
  -2 -10   1       37.68       48.41     15.39 o
  -1 -10   1     1950.57     1911.48     31.59 o
   0 -10   1     7015.59     7103.22    113.86 o
   1 -10   1      740.19      754.88     19.23 o
   2 -10   1      301.05      310.24     16.24 o
   3 -10   1      283.77      280.82     18.38 o
   4 -10   1      955.87      997.42     30.83 o
   5 -10   1      874.10      870.88     31.83 o
   6 -10   1       20.94       51.26     23.51 o
   7 -10   1      422.15      419.32     29.00 o
   8 -10   1     1502.08     1462.22     48.84 o
   9 -10   1       13.12       17.41     25.77 o
  10 -10   1      239.86      202.59     49.43 o
  -5  -9   1      125.91      118.62     24.67 o
  -4  -9   1      108.72       89.70     19.30 o
  -3  -9   1     1105.91     1056.39     29.11 o
  -2  -9   1      126.50      138.08     15.51 o
  -1  -9   1     1905.63     1929.36     26.68 o
   0  -9   1     1455.07     1403.79     24.82 o
   1  -9   1      878.20      881.11     19.95 o
   2  -9   1    13431.33    13724.32    234.33 o
   3  -9   1    12256.79    12771.16    205.30 o
   4  -9   1     1813.48     1906.37     29.61 o
   5  -9   1     8092.26     8433.62    157.45 o
   6  -9   1     5484.35     5577.16    134.23 o
   7  -9   1     4012.44     3975.31    138.81 o
   8  -9   1       49.26       67.20     24.03 o
   9  -9   1      811.99      812.50     53.72 o
  10  -9   1      160.73      145.67     28.09 o
  -6  -8   1      606.13      599.69     32.71 o
  -5  -8   1      466.45      434.36     23.51 o
  -4  -8   1      146.58      151.94     18.31 o
  -3  -8   1      768.40      775.54     19.13 o
  -2  -8   1       75.18       80.71     11.51 o
  -1  -8   1      636.10      619.25     14.56 o
   0  -8   1     7348.25     7509.68    125.33 o
   1  -8   1      739.62      758.07     19.66 o
   2  -8   1       10.77       26.85      7.21 o
   3  -8   1     3315.09     3446.03     45.88 o
   4  -8   1     1146.90     1170.18     17.33 o
   5  -8   1      539.49      574.36     18.73 o
   6  -8   1     3970.55     3966.51    119.52 o
   7  -8   1       41.80       77.45     16.85 o
   8  -8   1     5727.23     5466.52    243.50 o
   9  -8   1     6199.47     5946.50    312.72 o
  10  -8   1     1505.78     1435.50     89.41 o
  11  -8   1      551.48      525.07     46.68 o
  -7  -7   1      803.63      816.58     35.40 o
  -6  -7   1      108.22       99.43     18.06 o
  -5  -7   1     4910.01     5097.29     99.16 o
  -4  -7   1     3595.67     3678.16     62.19 o
  -3  -7   1      302.32      308.31     13.64 o
  -2  -7   1     7731.26     7603.27     92.03 o
  -1  -7   1    23763.05    23041.82    172.91 o
   0  -7   1     5472.49     5295.97     45.77 o
   1  -7   1     2418.36     2446.47     40.03 o
   2  -7   1     3126.07     3331.24     62.81 o
   3  -7   1     1623.45     1640.61     18.39 o
   4  -7   1       91.83      102.49      6.08 o
   5  -7   1     1222.31     1280.17     33.61 o
   6  -7   1     1780.20     1678.40     62.00 o
   7  -7   1     5188.51     5198.71    272.31 o
   8  -7   1       56.94       50.14     14.52 o
   9  -7   1     2895.23     2718.30    142.88 o
  10  -7   1      394.28      402.15     20.69 o
  11  -7   1       46.65       54.28     18.74 o
  -8  -6   1      738.01      733.71     46.31 o
  -7  -6   1       56.50       53.03     22.84 o
  -6  -6   1      394.61      392.07     21.43 o
  -5  -6   1     4165.21     4192.62    110.38 o
  -4  -6   1     6566.24     6766.29    124.94 o
  -3  -6   1     3603.14     3590.97     73.51 o
  -2  -6   1      987.40      997.93     21.69 o
  -1  -6   1     8843.13     8583.49     53.69 o
   0  -6   1       93.59      109.44      7.26 o
   1  -6   1     3776.03     3902.88     57.30 o
   2  -6   1    25824.41    26305.13    223.16 o
   3  -6   1       30.77       47.27      5.20 o
   4  -6   1    13363.78    13339.98    262.51 o
   5  -6   1    22711.56    21800.66    371.11 o
   6  -6   1     9873.13     9445.31    225.80 o
   7  -6   1      598.06      572.62     24.53 o
   8  -6   1     3014.68     3013.51     91.53 o
   9  -6   1     1037.49     1035.47     44.44 o
  10  -6   1      115.49       93.31     15.92 o
  11  -6   1      278.63      269.98     20.66 o
  -9  -5   1     2176.97     2083.60     86.04 o
  -8  -5   1     2663.62     2729.72     84.76 o
  -7  -5   1       73.68       80.03     17.48 o
  -6  -5   1     2075.77     2048.15     62.10 o
  -5  -5   1     5405.73     5495.85    114.66 o
  -4  -5   1     3376.66     3471.94     67.42 o
  -3  -5   1      101.21      116.67     10.45 o
  -2  -5   1      502.20      534.81     13.18 o
  -1  -5   1     8737.04     8436.72     69.84 o
   0  -5   1      270.25      279.79     22.33 o
   1  -5   1     4535.31     4607.92     26.63 o
   2  -5   1    26168.46    26441.89    114.67 o
   3  -5   1    19455.78    19338.40    226.71 o
   4  -5   1      775.03      783.33     20.26 o
   5  -5   1     7104.18     6875.77    161.05 o
   6  -5   1     4931.02     4789.63    123.10 o
   7  -5   1     2921.59     2964.75     81.80 o
   8  -5   1     2063.86     2052.79     53.15 o
   9  -5   1     2094.09     2094.02     62.52 o
  10  -5   1     1036.28     1068.67     34.49 o
  11  -5   1     5621.18     5814.63    241.36 o
  12  -5   1     1024.01     1038.17     47.09 o
  -9  -4   1      855.85      898.24     41.41 o
  -8  -4   1     5023.40     5121.34    140.56 o
  -7  -4   1     2136.35     2142.76     55.55 o
  -6  -4   1     3436.65     3479.74     99.64 o
  -5  -4   1     1239.17     1214.53     33.26 o
  -4  -4   1      811.50      862.29     18.32 o
  -3  -4   1    10599.61    10429.62    158.48 o
  -2  -4   1    23259.80    23410.84    400.53 o
  -1  -4   1     1610.37     1668.52     18.77 o
   0  -4   1     9406.31     9437.07     82.97 o
   1  -4   1    30045.42    29818.71    149.66 o
   2  -4   1     4411.49     4257.59     38.13 o
   3  -4   1     5693.12     5866.29     73.92 o
   4  -4   1      401.12      427.81      8.61 o
   5  -4   1     1450.06     1426.64     28.91 o
   6  -4   1     1344.08     1313.94     23.81 o
   7  -4   1     3409.50     3314.60     94.73 o
   8  -4   1     5757.99     5815.68    169.36 o
   9  -4   1     5283.64     5367.12    204.94 o
  10  -4   1      132.15      154.77     18.44 o
  11  -4   1      952.57      965.44     41.44 o
  12  -4   1     1606.15     1609.33    100.31 o
 -10  -3   1       53.95       66.01     24.97 o
  -9  -3   1       64.52       56.71     17.76 o
  -8  -3   1       31.80       34.58     15.20 o
  -7  -3   1      489.65      491.45     21.13 o
  -6  -3   1     5117.84     5175.71     95.34 o
  -5  -3   1    16631.18    17343.21    257.03 o
  -4  -3   1     4507.28     4567.72     82.96 o
  -3  -3   1     4675.58     4781.08     69.01 o
  -2  -3   1    37042.79    38436.46    427.85 o
  -1  -3   1    27378.19    28266.41    197.58 o
   0  -3   1       52.36       74.05      3.65 o
   1  -3   1    18902.58    19145.33    149.71 o
   2  -3   1     4241.56     4304.10     33.82 o
   3  -3   1     6982.05     7176.03    123.70 o
   4  -3   1    13182.32    12586.31    231.70 o
   5  -3   1    11230.35    11022.77    162.10 o
   6  -3   1     4943.79     4947.78     90.40 o
   7  -3   1     8283.63     8235.67    176.29 o
   8  -3   1     5171.20     5188.04    148.96 o
   9  -3   1      375.19      410.02     21.08 o
  10  -3   1       33.90       39.49     19.76 o
  11  -3   1       18.97       23.54     18.55 o
  12  -3   1       40.36       29.68     27.18 o
 -10  -2   1      179.60      196.90     24.86 o
  -9  -2   1     1375.53     1444.99     33.29 o
  -8  -2   1       13.14       20.22     14.47 o
  -7  -2   1     3334.20     3404.22     96.14 o
  -6  -2   1     5362.07     5492.58    104.98 o
  -5  -2   1     5074.01     4946.41    115.80 o
  -4  -2   1     7923.68     7932.39    178.67 o
  -3  -2   1       72.62      121.93      9.97 o
  -2  -2   1      275.21      316.56      8.58 o
  -1  -2   1     2069.70     2264.90     22.74 o
   0  -2   1     8514.16     9134.11    133.81 o
   1  -2   1    55022.92    54299.89    368.42 o
   2  -2   1    20670.72    20371.22    211.97 o
   3  -2   1      437.72      461.86      6.32 o
   4  -2   1    51518.02    49353.09    670.55 o
   5  -2   1    18786.88    17959.23    299.14 o
   6  -2   1     2198.28     2154.81     41.85 o
   7  -2   1     2059.72     2062.92     39.46 o
   8  -2   1     5990.15     6094.69    153.68 o
   9  -2   1       74.72       87.57     13.19 o
  10  -2   1     1959.23     2015.02     66.91 o
  11  -2   1      820.08      820.86     30.98 o
 -11  -1   1       14.95       11.05     23.89 o
 -10  -1   1     1638.72     1771.39     36.63 o
  -9  -1   1    14365.50    14758.18    426.46 o
  -8  -1   1     3155.78     3079.58    130.90 o
  -7  -1   1      395.14      403.19     12.07 o
  -6  -1   1     9994.51     9669.02    206.65 o
  -5  -1   1    10493.36    10349.12    154.93 o
  -4  -1   1       78.47      108.11      5.26 o
  -3  -1   1     9346.80     9135.16     66.34 o
  -2  -1   1      627.15      711.29      7.80 o
  -1  -1   1    25939.78    26342.50    283.30 o
   1  -1   1     7731.70     7922.34     44.40 o
   2  -1   1      521.36      501.85      5.77 o
   3  -1   1     9106.92     8904.77     75.18 o
   4  -1   1      974.53      975.67     14.69 o
   5  -1   1      150.47      166.66      7.16 o
   6  -1   1     4538.27     4527.62     68.22 o
   7  -1   1     4527.90     4621.48     72.75 o
   8  -1   1     4331.97     4152.96     84.35 o
   9  -1   1       52.56       65.50     16.93 o
  10  -1   1     3620.01     3680.01    119.23 o
  11  -1   1     3998.48     4024.54    144.82 o
 -11   0   1      257.04      303.72     28.67 o
 -10   0   1      445.81      457.73     21.31 o
  -9   0   1       14.46       17.07     14.32 o
  -8   0   1      105.47      118.01     10.19 o
  -7   0   1     2316.46     2333.65     60.31 o
  -6   0   1     4971.07     4775.45     87.35 o
  -5   0   1     3006.11     2859.82     43.29 o
  -4   0   1    20274.07    19629.89    281.72 o
  -3   0   1    49334.77    48050.80    591.34 o
  -2   0   1    67809.81    66355.91    516.25 o
   1   0   1    31789.02    31024.46    206.04 o
   2   0   1    14817.72    14659.00    126.93 o
   3   0   1     6798.68     6755.07     66.08 o
   4   0   1     2153.79     2145.74     27.15 o
   5   0   1      337.52      351.15      8.83 o
   6   0   1     7517.66     7508.25    157.80 o
   7   0   1     1733.00     1707.68     33.58 o
   8   0   1       35.97       63.89     12.34 o
   9   0   1      645.98      673.21     20.23 o
  10   0   1      897.11      973.08     27.44 o
  11   0   1       10.85       12.67     22.65 o
 -12   1   1     1713.07     1871.77    116.73 o
 -11   1   1       10.50       15.74     18.94 o
 -10   1   1      486.55      479.88     21.69 o
  -9   1   1      317.98      306.22     12.98 o
  -8   1   1       55.35       71.17     10.43 o
  -7   1   1     1739.85     1700.54     40.71 o
  -6   1   1      224.41      257.58     14.15 o
  -5   1   1     8640.59     8414.63    131.77 o
  -4   1   1     5163.76     4974.10     79.01 o
  -3   1   1      325.10      334.71      5.38 o
  -2   1   1      938.88     1090.73     11.01 o
  -1   1   1     3148.38     3224.85     23.98 o
   0   1   1    11904.06    11972.14     85.74 o
   1   1   1     8702.82     8808.56     72.69 o
   2   1   1     4582.33     4766.53     35.29 o
   3   1   1    42173.11    42222.75    394.27 o
   4   1   1    36051.02    36881.71    330.79 o
   5   1   1     3095.60     3130.62     31.31 o
   6   1   1     3114.79     3255.21     65.43 o
   7   1   1    21294.90    21100.98    489.13 o
   8   1   1     1306.21     1317.45     33.71 o
   9   1   1       73.46       78.51     15.66 o
  10   1   1      512.10      521.89     25.55 o
  11   1   1      154.56      136.47     33.53 o
 -12   2   1       39.47       10.96     31.94 o
 -11   2   1      880.65      865.43     33.36 o
 -10   2   1     8134.65     8296.70    230.17 o
  -9   2   1     2089.27     2133.97     60.66 o
  -8   2   1     1137.98     1144.27     19.90 o
  -7   2   1    13732.86    13614.75    319.41 o
  -6   2   1    37162.44    36896.61    816.06 o
  -5   2   1     1535.53     1554.27     35.14 o
  -4   2   1     3366.96     3340.61     64.04 o
  -3   2   1    13069.14    13169.89    160.78 o
  -2   2   1      167.73      190.64      4.30 o
  -1   2   1      670.83      691.97      8.66 o
   0   2   1       16.22       36.39      2.07 o
   1   2   1     2534.55     2557.87     18.32 o
   2   2   1    32214.38    32784.44    243.93 o
   3   2   1      158.72      192.18      9.68 o
   4   2   1      442.62      456.42     11.95 o
   5   2   1      646.50      664.12     21.31 o
   6   2   1      351.96      360.00     13.99 o
   7   2   1     2000.93     1987.13     57.33 o
   8   2   1       82.28       82.19     15.79 o
   9   2   1     2607.84     2662.57     76.75 o
  10   2   1     5441.40     5867.38    201.88 o
 -12   3   1      273.87      282.27     24.12 o
 -11   3   1       62.23       46.06     21.72 o
 -10   3   1      717.85      708.12     22.51 o
  -9   3   1     1864.63     1895.21     73.14 o
  -8   3   1     1207.59     1204.86     36.75 o
  -7   3   1     2731.26     2767.75     76.08 o
  -6   3   1      700.10      714.39     17.35 o
  -5   3   1     1014.30     1050.37     17.81 o
  -4   3   1    25081.54    25440.30    602.05 o
  -3   3   1    28151.99    27794.22    500.40 o
  -2   3   1      313.80      387.07     41.60 o
  -1   3   1    48666.84    47390.06    208.60 o
   0   3   1    63015.37    61607.82    553.24 o
   1   3   1    17332.23    17669.42    152.50 o
   2   3   1     2284.96     2428.70     38.98 o
   3   3   1    11233.37    11283.56    124.66 o
   4   3   1     1055.85     1089.43     19.50 o
   5   3   1       82.90      102.77     10.03 o
   6   3   1      115.97      112.48     11.13 o
   7   3   1      954.78      961.59     44.64 o
   8   3   1      481.22      465.17     24.42 o
   9   3   1      567.23      586.22     25.22 o
  10   3   1      256.42      265.52     51.41 o
 -12   4   1       44.04       30.78     23.07 o
 -11   4   1     1827.09     1813.06     92.19 o
 -10   4   1     2282.02     2313.77    108.25 o
  -9   4   1     2167.94     2135.18     72.29 o
  -8   4   1      164.70      179.71     12.68 o
  -7   4   1      334.90      375.74     10.40 o
  -6   4   1     4657.10     4630.65    144.61 o
  -5   4   1      172.77      208.37      8.58 o
  -4   4   1       55.08       67.51      4.97 o
  -3   4   1    17250.17    16726.17    509.16 o
  -2   4   1     7633.30     7729.75     56.68 o
  -1   4   1       39.97       64.62      4.21 o
   0   4   1     7358.33     7388.80     58.65 o
   1   4   1       86.76      117.56      6.55 o
   2   4   1    12687.33    13118.11    129.27 o
   3   4   1     6887.29     7369.26    116.92 o
   4   4   1     3810.28     3749.66     64.73 o
   5   4   1     9375.05     9652.80    169.84 o
   6   4   1    15050.27    15794.21    363.66 o
   7   4   1     3502.19     3641.38    133.99 o
   8   4   1       19.80       17.27     18.71 o
   9   4   1     1199.16     1225.74     56.49 o
 -12   5   1        6.06       26.20     23.91 o
 -11   5   1     1858.50     1895.12    104.52 o
 -10   5   1      355.87      380.41     26.79 o
  -9   5   1       10.13       37.70     13.16 o
  -8   5   1    11394.99    11267.40    444.10 o
  -7   5   1    13985.17    13264.58    614.20 o
  -6   5   1     2056.54     1983.55     74.02 o
  -5   5   1    10228.35     9577.24    363.39 o
  -4   5   1    18930.37    18558.51    656.39 o
  -3   5   1     6894.80     6861.27    119.87 o
  -2   5   1     1600.63     1608.28     17.88 o
  -1   5   1      945.20      947.56     12.62 o
   0   5   1     1563.03     1550.59     24.44 o
   1   5   1     2859.66     2866.38     32.03 o
   2   5   1     1607.31     1667.65     23.63 o
   3   5   1     5563.02     5895.56    108.57 o
   4   5   1     4058.73     3923.90     68.29 o
   5   5   1      244.33      240.80     14.12 o
   6   5   1     1670.67     1691.70     77.37 o
   7   5   1      475.54      477.44     25.86 o
   8   5   1      398.22      396.35     24.99 o
 -12   6   1       83.57       43.57     36.03 o
 -11   6   1     1421.87     1386.97     62.47 o
 -10   6   1     2398.41     2476.57    127.47 o
  -9   6   1     1638.82     1648.62     95.29 o
  -8   6   1     2110.86     2027.81     97.55 o
  -7   6   1     5452.11     5146.93    243.56 o
  -6   6   1     2497.98     2453.81    150.89 o
  -5   6   1      509.93      467.15     23.09 o
  -4   6   1    14254.76    13987.12    354.76 o
  -3   6   1      683.42      724.47     17.83 o
  -2   6   1     8202.38     8162.33     52.18 o
  -1   6   1    30380.76    30035.37    290.35 o
   0   6   1     4245.14     4105.66     37.34 o
   1   6   1     5013.40     4956.13     46.54 o
   2   6   1    12071.14    12020.63    127.60 o
   3   6   1     8336.00     8469.53    141.77 o
   4   6   1       37.58       40.09     12.33 o
   5   6   1      388.98      341.84     18.83 o
   6   6   1      173.15      190.43     21.29 o
   7   6   1      147.56      144.13     21.21 o
 -11   7   1     4111.41     3815.76    257.63 o
 -10   7   1      807.34      745.04     32.23 o
  -9   7   1      681.18      587.76     44.75 o
  -8   7   1       83.01       84.10     20.02 o
  -7   7   1      296.24      280.95     18.76 o
  -6   7   1      168.48      172.51     13.34 o
  -5   7   1     3567.67     3517.30     85.01 o
  -4   7   1     8473.97     8527.90    175.63 o
  -3   7   1     7852.85     7936.31     43.49 o
  -2   7   1     1634.77     1672.20     24.31 o
  -1   7   1    13095.95    13155.89    168.94 o
   0   7   1     3968.38     3996.04     48.19 o
   1   7   1        9.06       14.99      9.55 o
   2   7   1     2801.01     2759.51     32.26 o
   3   7   1     1606.60     1552.36     28.33 o
   4   7   1     1757.70     1745.25     40.39 o
   5   7   1     5326.56     5374.97    119.20 o
   6   7   1      849.83      828.59     31.69 o
 -11   8   1     1130.17     1038.24     67.57 o
 -10   8   1      564.81      542.23     44.26 o
  -9   8   1     1186.60     1076.64     79.46 o
  -8   8   1     3818.06     3644.70    274.93 o
  -7   8   1        4.19       29.75     19.01 o
  -6   8   1     4726.72     4879.66    154.83 o
  -5   8   1    10031.07    10185.14    276.14 o
  -4   8   1     2243.73     2289.27     27.15 o
  -3   8   1      175.09      202.18     12.66 o
  -2   8   1     4136.82     4366.12     74.28 o
  -1   8   1      177.22      201.68     12.15 o
   0   8   1      165.01      181.50     12.06 o
   1   8   1     2925.20     2911.06     40.42 o
   2   8   1     1966.57     1908.64     31.42 o
   3   8   1     2788.21     2674.70     57.14 o
   4   8   1      117.94       94.11     20.84 o
   5   8   1     1704.74     1694.11     40.04 o
 -10   9   1       39.93       45.35     21.33 o
  -9   9   1     2574.53     2473.49    111.79 o
  -8   9   1     5138.70     5067.58    500.65 o
  -7   9   1     6587.96     6602.15    311.67 o
  -6   9   1      385.51      379.47     20.50 o
  -5   9   1     4072.51     4094.90     69.21 o
  -4   9   1     3354.72     3421.62     42.74 o
  -3   9   1      187.64      235.72     15.54 o
  -2   9   1     2915.51     3021.81     45.08 o
  -1   9   1     1017.75     1013.39     23.80 o
   0   9   1     1452.01     1438.49     26.62 o
   1   9   1     5921.28     5879.86     78.63 o
   2   9   1     2087.85     2011.86     42.83 o
   3   9   1       45.77       41.13     19.02 o
   4   9   1      457.16      433.76     29.21 o
  -9  10   1      587.43      611.98     42.25 o
  -8  10   1      642.62      601.03     27.95 o
  -7  10   1      105.41      110.99     20.57 o
  -6  10   1       87.65       91.80     17.42 o
  -5  10   1     1804.02     1803.45     41.31 o
  -4  10   1      457.18      485.97     26.29 o
  -3  10   1     1336.08     1267.80     32.77 o
  -2  10   1    10478.17    10467.70    102.30 o
  -1  10   1     3718.98     3755.66     68.65 o
   0  10   1      668.77      663.62     27.54 o
   1  10   1     2290.23     2267.52     39.71 o
   2  10   1     4083.09     3998.30     76.15 o
   3  10   1        1.06       22.41     27.01 o
  -8  11   1      429.14      386.15     33.62 o
  -7  11   1      643.21      646.36     39.37 o
  -6  11   1      523.21      536.27     33.32 o
  -5  11   1      558.64      568.62     30.64 o
  -4  11   1      875.92      904.27     32.11 o
  -3  11   1     2464.46     2561.79     52.73 o
  -2  11   1      346.10      376.39     25.84 o
  -1  11   1       95.55       70.92     24.08 o
   0  11   1      111.10      128.75     25.67 o
   1  11   1      205.58      190.02     22.02 o
  -6  12   1     4470.82     5004.84    190.20 o
  -5  12   1     3238.45     3330.51    146.20 o
  -4  12   1     1242.70     1284.08     47.97 o
  -3  12   1     1140.54     1190.89     39.05 o
  -2  12   1      473.04      433.36     38.58 o
   0 -12   2     3844.39     3773.22     62.40 o
   1 -12   2     4910.09     4906.74     65.63 o
   2 -12   2     1200.54     1177.04     35.16 o
   3 -12   2      288.82      275.24     25.36 o
   4 -12   2     3600.21     3504.14     72.05 o
   5 -12   2      410.16      413.58     27.12 o
   6 -12   2      827.00      809.27     35.62 o
   7 -12   2      952.17      946.06     54.04 o
  -2 -11   2      128.70      117.62     27.34 o
  -1 -11   2      552.30      532.51     22.01 o
   0 -11   2     1105.99     1099.70     27.80 o
   1 -11   2      240.53      246.85     18.87 o
   2 -11   2      821.11      816.98     25.09 o
   3 -11   2     1077.37     1068.63     45.68 o
   4 -11   2     1823.72     1872.62     38.64 o
   5 -11   2      621.40      696.02     36.51 o
   6 -11   2     5269.57     5443.92     80.41 o
   7 -11   2     5110.51     5220.53    102.90 o
   8 -11   2     3254.58     3242.66    125.03 o
   9 -11   2      227.70      264.99     50.73 o
  -4 -10   2     2931.40     2919.22     84.86 o
  -3 -10   2     3140.87     3073.09     65.09 o
  -2 -10   2     2500.09     2433.06     52.94 o
  -1 -10   2      104.57       92.44     14.29 o
   0 -10   2     1728.74     1781.04     36.13 o
   1 -10   2        8.38       18.83     12.14 o
   2 -10   2     1074.84     1072.47     27.88 o
   3 -10   2     1333.29     1377.29     32.21 o
   4 -10   2      212.41      210.45     18.54 o
   5 -10   2     1014.63     1055.89     30.40 o
   6 -10   2     1723.02     1701.71     46.87 o
   7 -10   2      145.49      156.35     25.39 o
   8 -10   2      128.58      134.74     26.21 o
   9 -10   2      608.81      601.98     34.62 o
  10 -10   2      739.75      787.48     65.93 o
  -5  -9   2      177.93      168.36     26.65 o
  -4  -9   2      134.87      112.23     19.33 o
  -3  -9   2     1441.73     1386.08     30.73 o
  -2  -9   2      542.70      539.80     16.55 o
  -1  -9   2     5293.24     5202.80     56.98 o
   0  -9   2    12408.84    12059.15    118.15 o
   1  -9   2     1977.96     1992.78     36.29 o
   2  -9   2     1245.61     1245.33     23.24 o
   3  -9   2    19708.65    19562.79    730.69 o
   4  -9   2     8100.54     8471.73     91.10 o
   5  -9   2       76.88       84.06     15.11 o
   6  -9   2      377.36      416.99     20.33 o
   7  -9   2     2159.39     2170.00    109.69 o
   8  -9   2      604.96      612.27     30.99 o
   9  -9   2      430.50      412.77     30.85 o
  10  -9   2       77.74       66.11     25.78 o
  -6  -8   2      638.55      640.04     35.02 o
  -5  -8   2       35.85       15.95     21.21 o
  -4  -8   2       81.54       84.68     16.46 o
  -3  -8   2       86.43       80.29     11.23 o
  -2  -8   2     4700.73     4565.50     45.35 o
  -1  -8   2       53.60       75.13      8.82 o
   0  -8   2     1016.06     1010.30     14.91 o
   1  -8   2     1161.10     1177.25     23.04 o
   2  -8   2      322.58      333.86     14.04 o
   3  -8   2     2055.07     2114.10     31.68 o
   4  -8   2      336.38      378.11     16.59 o
   5  -8   2     4287.65     4279.69     64.72 o
   6  -8   2    12418.63    11996.78    187.88 o
   7  -8   2     3594.62     3508.91    131.95 o
   8  -8   2      337.67      350.44     20.48 o
   9  -8   2     6327.63     6114.03    327.43 o
  10  -8   2     5898.79     5821.30    328.98 o
  11  -8   2      351.55      343.76     27.77 o
  -7  -7   2     2598.73     2722.39     97.33 o
  -6  -7   2       86.93       77.66     22.52 o
  -5  -7   2     5850.37     6073.55    152.27 o
  -4  -7   2    10379.09    10761.38    211.67 o
  -3  -7   2     7863.06     7930.00    116.43 o
  -2  -7   2      232.94      235.03     12.32 o
  -1  -7   2    10184.68     9888.88     84.99 o
   0  -7   2     3425.86     3428.05     35.98 o
   1  -7   2      838.68      890.08     18.32 o
   2  -7   2      193.97      210.17      9.10 o
   3  -7   2     1348.62     1298.85     18.13 o
   4  -7   2     1844.11     1955.04     26.44 o
   5  -7   2     1685.42     1709.02     43.14 o
   6  -7   2      310.09      327.03     14.81 o
   7  -7   2     4694.60     4626.95    167.98 o
   8  -7   2       46.91       63.20     13.75 o
   9  -7   2       18.22       31.53     17.08 o
  10  -7   2      504.23      498.98     23.44 o
  11  -7   2      147.72      136.35     21.12 o
  -8  -6   2       83.14       88.33     23.64 o
  -7  -6   2     1683.65     1782.33     51.96 o
  -6  -6   2     2480.44     2470.49     65.76 o
  -5  -6   2      111.40      110.84     15.20 o
  -4  -6   2     1743.21     1737.76     35.63 o
  -3  -6   2     1978.67     1935.04     28.61 o
  -2  -6   2     4843.03     4692.13     50.00 o
  -1  -6   2     3231.88     3210.61     22.87 o
   0  -6   2     6467.32     6350.05     77.43 o
   1  -6   2     7705.15     7627.14    104.12 o
   2  -6   2    43191.21    43750.95    212.81 o
   3  -6   2    15924.28    16137.23    134.52 o
   4  -6   2      858.20      852.49     20.67 o
   5  -6   2     9088.06     8585.67    184.52 o
   6  -6   2     9197.28     8825.58    220.52 o
   7  -6   2     3088.53     3017.15     88.51 o
   8  -6   2      455.73      461.78     21.72 o
   9  -6   2       38.65       44.13     13.85 o
  10  -6   2      373.33      382.51     18.85 o
  11  -6   2      160.69      159.38     23.00 o
  -9  -5   2      789.45      821.19     35.94 o
  -8  -5   2     2852.13     2923.46    116.06 o
  -7  -5   2     3059.94     3046.41    134.30 o
  -6  -5   2      684.28      646.80     22.64 o
  -5  -5   2      161.74      152.08     10.70 o
  -4  -5   2       23.04       49.98      8.71 o
  -3  -5   2      331.24      335.79     11.73 o
  -2  -5   2      986.72      982.16     14.89 o
  -1  -5   2    11438.20    11199.11    166.85 o
   0  -5   2     8614.20     8736.51    256.09 o
   1  -5   2     7038.02     7021.55     69.51 o
   2  -5   2     6657.07     6695.50     64.33 o
   3  -5   2     8728.14     8715.09     65.10 o
   4  -5   2       71.03      102.71      5.47 o
   5  -5   2     5054.02     4837.68     94.42 o
   6  -5   2     5687.10     5531.19    108.05 o
   7  -5   2      690.63      684.52     15.76 o
   8  -5   2     8016.60     8190.94    178.29 o
   9  -5   2    13527.68    13725.60    462.75 o
  10  -5   2      106.65      124.12     14.74 o
  11  -5   2     1137.68     1171.01     42.63 o
 -10  -4   2      533.47      486.99     53.72 o
  -9  -4   2       16.51       19.40     22.79 o
  -8  -4   2     2655.59     2795.11     94.43 o
  -7  -4   2      395.83      395.90     23.97 o
  -6  -4   2     2321.66     2336.52     87.40 o
  -5  -4   2     7555.00     7609.75    117.37 o
  -4  -4   2    10969.95    11125.43    216.68 o
  -3  -4   2     4303.53     4210.91     79.79 o
  -2  -4   2    25675.21    25329.95    297.50 o
  -1  -4   2    31531.88    31704.90    127.81 o
   0  -4   2     2585.70     2737.90     23.68 o
   1  -4   2     1056.76     1172.79     16.85 o
   2  -4   2     1231.33     1262.17     10.43 o
   3  -4   2      434.50      443.67     12.20 o
   4  -4   2      557.79      539.40     13.38 o
   5  -4   2     9286.12     8996.84    159.13 o
   6  -4   2    10941.70    10575.35    187.86 o
   7  -4   2     1549.42     1478.13     33.27 o
   8  -4   2      437.89      436.96     13.80 o
   9  -4   2     3789.99     3802.90    131.13 o
  10  -4   2      825.66      827.90     28.67 o
  11  -4   2      649.03      643.14     29.17 o
 -10  -3   2      440.08      424.49     29.31 o
  -9  -3   2      542.23      544.72     28.74 o
  -8  -3   2     2146.75     2221.33     84.28 o
  -7  -3   2     3208.37     3262.42    118.16 o
  -6  -3   2      519.11      560.39     20.01 o
  -5  -3   2    14233.09    14697.60    274.59 o
  -4  -3   2    13470.19    12733.60    274.97 o
  -3  -3   2     2747.49     2822.38     38.35 o
  -2  -3   2     5827.83     6005.26     82.34 o
  -1  -3   2    16207.78    16693.98    187.34 o
   0  -3   2        6.97       34.42      5.02 o
   1  -3   2    49534.61    50406.15    350.60 o
   2  -3   2     8877.67     8921.36     71.11 o
   3  -3   2       53.09       97.62      9.26 o
   4  -3   2    23309.25    22496.88    350.02 o
   5  -3   2    31624.47    30591.60    459.70 o
   6  -3   2     2443.32     2429.17     38.37 o
   7  -3   2      178.52      197.60      9.05 o
   8  -3   2     1900.75     1905.58     46.79 o
   9  -3   2       48.31       53.05     15.13 o
  10  -3   2      834.29      835.11     34.05 o
  11  -3   2      133.03      104.25     20.44 o
 -11  -2   2       96.89       65.50     30.13 o
 -10  -2   2      316.05      308.91     27.59 o
  -9  -2   2     4084.06     4193.44    107.81 o
  -8  -2   2     1597.25     1585.25     51.35 o
  -7  -2   2      239.59      278.16     13.70 o
  -6  -2   2     4623.71     4725.26     60.68 o
  -5  -2   2     3784.86     3762.69     78.81 o
  -4  -2   2      314.18      357.55     10.94 o
  -3  -2   2     7058.38     6710.27     96.06 o
  -2  -2   2     4785.88     4911.33     55.16 o
  -1  -2   2    22810.62    23424.03    150.16 o
   0  -2   2      114.90      141.98      3.91 o
   1  -2   2    28126.03    28673.46    228.29 o
   2  -2   2    56998.36    55189.29    338.72 o
   3  -2   2    12872.33    12599.55    105.38 o
   4  -2   2     2582.90     2485.95     36.10 o
   5  -2   2     8816.78     8681.14    120.17 o
   6  -2   2     3562.54     3549.48     53.70 o
   7  -2   2     4339.59     4405.47     95.74 o
   8  -2   2     6341.95     6292.43    113.28 o
   9  -2   2       48.91       60.99     14.17 o
  10  -2   2     1460.61     1538.92     45.28 o
  11  -2   2     2894.33     2957.67    117.00 o
 -11  -1   2     2105.05     2220.43     94.21 o
 -10  -1   2       43.81       42.31     19.79 o
  -9  -1   2     4234.65     4257.79    134.57 o
  -8  -1   2     4731.82     4785.84     98.44 o
  -7  -1   2      949.56      949.49     20.28 o
  -6  -1   2     2046.84     1996.50     38.68 o
  -5  -1   2     7035.79     6813.35    157.10 o
  -4  -1   2     1228.33     1198.85     21.75 o
  -3  -1   2    24610.03    23620.74    243.45 o
  -2  -1   2    23544.73    23854.39    161.41 o
  -1  -1   2     1012.68     1062.84      8.82 o
   0  -1   2    20225.08    20261.66     57.33 o
   1  -1   2    21506.12    21897.12     82.97 o
   2  -1   2     8574.66     8694.82     42.68 o
   3  -1   2      645.20      687.63      9.34 o
   4  -1   2     7301.34     7315.87     60.81 o
   5  -1   2     6620.21     6655.93     69.76 o
   6  -1   2      172.05      237.19     14.96 o
   7  -1   2     1709.48     1752.39     32.51 o
   8  -1   2    14566.25    14678.06    318.19 o
   9  -1   2     2882.78     2963.56     57.35 o
  10  -1   2        2.96        8.51     17.69 o
  11  -1   2     2201.54     2233.27     62.60 o
 -11   0   2      580.48      577.41     28.65 o
 -10   0   2      342.50      368.53     20.06 o
  -9   0   2     1279.86     1306.77     38.22 o
  -8   0   2      178.52      180.60     11.85 o
  -7   0   2      871.33      854.91     17.80 o
  -6   0   2    20571.95    19520.17    371.80 o
  -5   0   2    27047.43    24958.77    368.62 o
  -4   0   2     4165.91     3947.65     41.78 o
  -3   0   2     4484.11     4308.54     40.56 o
  -2   0   2   141571.72   128463.52   1981.48 o
  -1   0   2     3249.94     3280.70     45.93 o
   0   0   2     1367.96     1352.31     18.96 o
   1   0   2    15020.41    14852.51     69.36 o
   2   0   2     1372.53     1366.92      8.77 o
   3   0   2    15738.76    15297.47    153.21 o
   4   0   2    13422.76    13162.86    136.99 o
   5   0   2     1746.17     1740.01     23.70 o
   6   0   2     7673.08     7675.05    163.02 o
   7   0   2     1711.14     1747.60     37.21 o
   8   0   2     1571.42     1599.45     40.75 o
   9   0   2      278.62      285.71     16.87 o
  10   0   2       40.11       36.04     18.96 o
  11   0   2      645.62      649.50     36.48 o
 -12   1   2     1189.81     1340.84    105.88 o
 -11   1   2        6.06       15.39     20.48 o
 -10   1   2      360.12      363.18     19.27 o
  -9   1   2      694.13      663.08     19.56 o
  -8   1   2      324.65      354.05     15.36 o
  -7   1   2     8824.00     8616.70    196.36 o
  -6   1   2     2599.04     2515.15     54.58 o
  -5   1   2       56.93       89.80      7.37 o
  -4   1   2      650.84      672.68      9.58 o
  -3   1   2        2.02       34.89      4.95 o
  -2   1   2     5733.51     5982.72     51.48 o
  -1   1   2      848.59      998.36     14.46 o
   0   1   2    44590.29    43650.90    295.30 o
   1   1   2    62009.72    60649.03    296.60 o
   2   1   2    14332.32    14117.55    155.44 o
   3   1   2     7904.30     7929.68     66.36 o
   4   1   2    24890.65    24950.23    322.86 o
   5   1   2    20020.07    20363.96    330.45 o
   6   1   2       78.77      104.13      9.35 o
   7   1   2     2822.84     2908.32     66.51 o
   8   1   2      272.31      279.70     17.13 o
   9   1   2       25.03       26.14     16.28 o
  10   1   2     1621.02     1677.75     54.24 o
 -12   2   2     1732.90     1819.90     80.86 o
 -11   2   2       21.62       24.92     17.11 o
 -10   2   2     7202.35     7376.37    255.05 o
  -9   2   2     9223.24     9237.77    286.40 o
  -8   2   2     6270.71     6243.94    152.35 o
  -7   2   2     2431.31     2425.38     60.66 o
  -6   2   2    10415.46    10406.37    280.33 o
  -5   2   2     2787.29     2842.27     36.45 o
  -4   2   2     1225.84     1261.30     20.95 o
  -3   2   2     3969.93     3900.50     66.93 o
  -2   2   2     3972.93     3938.19     50.90 o
  -1   2   2     7065.45     6892.47     63.77 o
   0   2   2    23482.99    23136.31    146.63 o
   1   2   2      207.03      214.61      8.01 o
   2   2   2     2533.60     2487.54     24.13 o
   3   2   2       42.32       52.74      9.09 o
   4   2   2       45.23       50.29      8.40 o
   5   2   2      143.22      171.73      9.95 o
   6   2   2     3494.43     3617.28     78.86 o
   7   2   2     6654.82     6865.41    171.91 o
   8   2   2     4196.09     4270.43    113.30 o
   9   2   2      313.65      314.05     21.59 o
  10   2   2     2699.70     2749.45     84.29 o
 -12   3   2      437.59      470.02     31.59 o
 -11   3   2      466.15      458.62     32.59 o
 -10   3   2       37.79       38.22     14.26 o
  -9   3   2      846.01      846.72     31.42 o
  -8   3   2      416.85      440.07     15.34 o
  -7   3   2     5449.68     5459.50    154.69 o
  -6   3   2     7580.44     7522.02    187.23 o
  -5   3   2     2955.51     2919.91     59.06 o
  -4   3   2    22019.38    22334.60    510.60 o
  -3   3   2    73282.81    74653.23   1268.16 o
  -2   3   2    25743.92    24725.03    435.27 o
  -1   3   2      651.57      664.30      7.65 o
   0   3   2    12846.29    12457.44     85.92 o
   1   3   2    24534.60    24657.29    179.00 o
   2   3   2       52.49       75.78      4.71 o
   3   3   2     1972.95     2012.85     28.73 o
   4   3   2       29.94       44.24      8.12 o
   5   3   2     2641.35     2666.63     83.23 o
   6   3   2     1635.55     1686.58     59.63 o
   7   3   2      171.29      195.46     19.65 o
   8   3   2       52.34       67.70     18.58 o
   9   3   2      924.56      946.83     33.42 o
 -12   4   2      853.15      820.71     40.88 o
 -11   4   2       74.09       77.40     17.94 o
 -10   4   2      284.43      286.31     16.38 o
  -9   4   2      102.31       76.72     13.48 o
  -8   4   2     2627.39     2593.73    110.36 o
  -7   4   2      341.56      352.20      9.17 o
  -6   4   2     1320.61     1356.32     35.03 o
  -5   4   2     8150.93     8593.89    208.66 o
  -4   4   2     2614.12     2496.53     81.26 o
  -3   4   2     2536.23     2329.44     72.51 o
  -2   4   2      557.09      548.92      8.38 o
  -1   4   2     1226.94     1232.83     18.23 o
   0   4   2    21239.71    20660.57    193.54 o
   1   4   2     1146.84     1225.43     14.95 o
   2   4   2     3415.54     3583.15     46.15 o
   3   4   2    28399.28    28393.57    375.13 o
   4   4   2    20338.36    20470.24    301.00 o
   5   4   2        2.46       36.82     12.92 o
   6   4   2     2513.62     2643.53     76.58 o
   7   4   2     4460.04     4589.73    134.67 o
   8   4   2      774.66      774.32     42.57 o
   9   4   2       90.79       91.62     25.92 o
 -12   5   2       80.38       76.26     24.27 o
 -11   5   2     2154.29     2128.55    111.20 o
 -10   5   2     7483.29     7405.21    354.70 o
  -9   5   2     1964.03     1927.27     90.24 o
  -8   5   2     2436.22     2472.14    117.34 o
  -7   5   2    17009.62    17244.59    817.41 o
  -6   5   2    11382.32    11070.82    498.93 o
  -5   5   2      120.54      136.29      8.71 o
  -4   5   2      370.94      386.13      8.68 o
  -3   5   2     1064.29     1055.98     21.68 o
  -2   5   2      821.36      797.90     11.03 o
  -1   5   2      536.97      564.10     10.26 o
   0   5   2     3058.48     3145.71     34.55 o
   1   5   2     8435.31     8519.86     68.14 o
   2   5   2      985.73     1022.84     17.54 o
   3   5   2       14.34       32.44      7.89 o
   4   5   2     1104.90     1130.85     22.14 o
   5   5   2       29.76       31.00     12.76 o
   6   5   2     1926.30     1976.31     73.74 o
   7   5   2      903.51      908.39     32.00 o
   8   5   2      134.48      129.38     22.95 o
 -12   6   2      813.87      767.64     49.83 o
 -11   6   2      382.16      366.77     22.92 o
 -10   6   2     1318.04     1316.62     73.52 o
  -9   6   2     1848.25     1790.30     78.14 o
  -8   6   2      212.58      194.85     14.35 o
  -7   6   2      956.88      893.74     54.82 o
  -6   6   2     2435.10     2303.47    110.81 o
  -5   6   2     5947.17     5697.95    222.76 o
  -4   6   2    24265.27    23500.47    542.26 o
  -3   6   2     3703.81     3691.28     65.84 o
  -2   6   2       24.95       43.66      7.75 o
  -1   6   2    25504.30    25164.35    380.86 o
   0   6   2    18229.70    18614.15    258.17 o
   1   6   2     3979.32     4031.80     62.39 o
   2   6   2     1552.29     1628.16     25.43 o
   3   6   2      727.83      716.63     19.74 o
   4   6   2       40.15       44.28     13.27 o
   5   6   2      241.44      263.37     16.80 o
   6   6   2       36.66       36.02     20.43 o
   7   6   2     1251.37     1256.80     41.04 o
 -11   7   2     1257.63     1197.17     76.30 o
 -10   7   2      659.98      596.86     29.44 o
  -9   7   2      214.78      215.78     21.63 o
  -8   7   2      795.75      788.10     50.32 o
  -7   7   2     1305.75     1299.79     57.85 o
  -6   7   2     2749.09     2719.88    105.78 o
  -5   7   2      162.84      181.57     14.84 o
  -4   7   2     4057.51     3859.65     76.92 o
  -3   7   2     7825.28     7890.21     94.55 o
  -2   7   2     1299.12     1338.42     25.57 o
  -1   7   2     1625.88     1637.44     29.14 o
   0   7   2     1986.76     1989.47     29.30 o
   1   7   2       51.22       64.44     10.68 o
   2   7   2     6354.27     6242.08     80.54 o
   3   7   2     7808.39     7820.71     85.21 o
   4   7   2      158.98      179.34     16.70 o
   5   7   2     2301.09     2314.06     44.55 o
   6   7   2     5591.62     5864.54    123.36 o
 -11   8   2     1147.57     1146.35     74.86 o
 -10   8   2      888.66      825.02     42.15 o
  -9   8   2     1490.79     1379.07     52.95 o
  -8   8   2     6220.11     6030.36    336.74 o
  -7   8   2     7152.61     7026.08    279.12 o
  -6   8   2       32.87       39.45     14.00 o
  -5   8   2     2051.24     2037.12     38.02 o
  -4   8   2     5922.64     5823.88     80.99 o
  -3   8   2     1666.27     1714.94     26.21 o
  -2   8   2      188.07      200.09     13.12 o
  -1   8   2     3577.20     3599.36     45.66 o
   0   8   2      708.10      732.40     20.50 o
   1   8   2      716.01      707.75     20.61 o
   2   8   2     1520.06     1506.86     31.67 o
   3   8   2     3761.64     3693.05     48.17 o
   4   8   2     1178.63     1140.98     38.13 o
   5   8   2       79.67      103.33     25.54 o
 -10   9   2     1209.76     1181.41     65.28 o
  -9   9   2      671.34      619.02     35.72 o
  -8   9   2     2202.41     2130.05    100.26 o
  -7   9   2     4725.59     4691.55    235.23 o
  -6   9   2        3.61       14.13     15.55 o
  -5   9   2     1737.06     1689.00     51.50 o
  -4   9   2     2043.28     2049.75     57.35 o
  -3   9   2      196.01      202.61     18.70 o
  -2   9   2     6041.26     6032.64     67.89 o
  -1   9   2     9660.05     9965.45    108.94 o
   0   9   2      149.45      165.76     16.89 o
   1   9   2     1718.68     1706.53     42.13 o
   2   9   2     2225.78     2124.34     38.46 o
   3   9   2     1062.90     1003.69     28.41 o
   4   9   2      309.88      287.73     39.95 o
  -9  10   2      103.60       95.25     27.53 o
  -8  10   2       29.40       49.43     25.94 o
  -7  10   2      331.48      332.26     30.24 o
  -6  10   2      664.38      680.16     30.68 o
  -5  10   2     2899.92     2880.38     84.56 o
  -4  10   2     6692.10     6817.96    110.80 o
  -3  10   2     1011.75      990.83     32.30 o
  -2  10   2     1517.86     1506.06     35.19 o
  -1  10   2     3015.73     3042.07     43.63 o
   0  10   2     2846.89     2828.23     71.58 o
   1  10   2     1049.18     1045.77     30.98 o
   2  10   2      852.34      816.36     28.42 o
  -8  11   2      561.74      648.44     93.24 o
  -7  11   2       46.66       50.14     26.23 o
  -6  11   2     1478.22     1495.04     42.71 o
  -5  11   2     4356.12     4572.72    172.14 o
  -4  11   2       99.92       89.16     25.47 o
  -3  11   2       52.56       43.40     22.08 o
  -2  11   2       39.83       40.41     24.70 o
  -1  11   2       20.10       22.69     25.49 o
   0  11   2      138.52      109.76     23.80 o
   0 -12   3      196.47      171.59     25.20 o
   1 -12   3     1428.26     1426.90     51.46 o
   2 -12   3     2001.06     1951.23     44.89 o
   3 -12   3       83.37       53.30     20.00 o
   4 -12   3     2243.76     2300.01     45.88 o
   5 -12   3      188.25      164.40     25.82 o
   6 -12   3      455.23      441.59     36.36 o
   7 -12   3     2679.43     2776.95     86.89 o
  -3 -11   3      771.16      748.98     35.56 o
  -2 -11   3     1144.37     1071.45     37.08 o
  -1 -11   3       29.77       28.52     16.89 o
   0 -11   3      241.02      207.68     18.89 o
   1 -11   3     1086.36     1070.68     23.96 o
   2 -11   3      125.72      142.63     14.97 o
   3 -11   3      265.11      286.31     19.89 o
   4 -11   3     7634.74     8029.25    153.16 o
   5 -11   3     4706.04     4902.67    108.16 o
   6 -11   3      249.17      294.27     28.25 o
   7 -11   3     2766.71     2911.15     84.84 o
   8 -11   3     2829.37     3041.67     71.85 o
  -4 -10   3        6.89       -5.83     21.63 o
  -3 -10   3      541.24      516.58     27.50 o
  -2 -10   3     1497.19     1511.54     34.04 o
  -1 -10   3      339.71      324.27     15.87 o
   0 -10   3     2587.33     2664.83     44.91 o
   1 -10   3      655.60      661.60     19.04 o
   2 -10   3     1572.17     1572.59     28.78 o
   3 -10   3     3088.24     3145.43     85.57 o
   4 -10   3     2062.48     2224.15     48.59 o
   5 -10   3      136.30      135.95     17.16 o
   6 -10   3      135.75      148.21     19.22 o
   7 -10   3      249.11      252.32     27.72 o
   8 -10   3      514.08      524.72     33.47 o
   9 -10   3      501.03      539.60     34.09 o
  -5  -9   3       35.73       25.89     21.87 o
  -4  -9   3     2490.58     2536.13     46.61 o
  -3  -9   3     4311.38     4136.32     73.05 o
  -2  -9   3     2896.84     2883.12     46.21 o
  -1  -9   3      444.27      431.92     15.22 o
   0  -9   3    12332.50    12245.81    113.18 o
   1  -9   3    12211.18    12501.00    217.46 o
   2  -9   3     2275.25     2352.93     45.94 o
   3  -9   3     5466.88     5657.11     87.66 o
   4  -9   3     1093.72     1131.02     21.32 o
   5  -9   3      671.24      706.47     21.27 o
   6  -9   3     1915.63     1939.44     35.67 o
   7  -9   3     1983.84     1922.43     42.44 o
   8  -9   3      947.06      949.15     38.45 o
   9  -9   3     1165.80     1144.96     54.65 o
  10  -9   3     1314.47     1235.44     50.04 o
  -7  -8   3      195.00      247.97     48.81 o
  -6  -8   3       25.47        8.67     22.78 o
  -5  -8   3       69.09       58.49     20.91 o
  -4  -8   3     1829.47     1814.75     37.51 o
  -3  -8   3      105.85      111.24     12.21 o
  -2  -8   3     1901.72     1862.81     34.76 o
  -1  -8   3      210.30      228.91     11.06 o
   0  -8   3      161.50      174.19      9.12 o
   1  -8   3      140.62      152.10     10.28 o
   2  -8   3      937.06      973.37     24.52 o
   3  -8   3     7384.60     7821.32    106.59 o
   4  -8   3    10306.33    10645.57     57.48 o
   5  -8   3       77.84      101.88     12.14 o
   6  -8   3     9477.92     9398.24    155.28 o
   7  -8   3    12566.70    12403.66    355.69 o
   8  -8   3     3073.58     2831.38     99.24 o
   9  -8   3      357.49      355.03     25.14 o
  10  -8   3     3047.49     2893.56     98.73 o
  11  -8   3      420.30      386.27     58.29 o
  -8  -7   3      777.75      784.38     78.23 o
  -7  -7   3     5754.15     6176.40    133.96 o
  -6  -7   3     4332.66     4522.40    104.36 o
  -5  -7   3       11.78       17.59     15.06 o
  -4  -7   3     2738.46     2815.74     71.91 o
  -3  -7   3    12689.58    12605.63    179.66 o
  -2  -7   3     1792.42     1755.02     30.18 o
  -1  -7   3     1093.42     1073.70     14.91 o
   0  -7   3      184.55      193.59      8.90 o
   1  -7   3      406.63      437.38     12.84 o
   2  -7   3     4656.33     4768.18     60.31 o
   3  -7   3      170.55      196.01     10.59 o
   4  -7   3      580.11      524.19     20.48 o
   5  -7   3     6937.14     7006.79    197.72 o
   6  -7   3       33.82       44.73     10.63 o
   7  -7   3      560.99      566.97     17.52 o
   8  -7   3      374.05      367.14     18.10 o
   9  -7   3      671.93      636.49     22.88 o
  10  -7   3     3946.29     3888.59    185.39 o
  11  -7   3      115.19      106.19     23.49 o
  -8  -6   3      765.80      810.74     41.15 o
  -7  -6   3      463.80      509.41     27.71 o
  -6  -6   3      381.00      373.55     25.40 o
  -5  -6   3       11.86       11.28     13.01 o
  -4  -6   3     2283.11     2324.14     41.30 o
  -3  -6   3     3278.06     3273.86     67.70 o
  -2  -6   3     1753.22     1700.47     28.42 o
  -1  -6   3    18860.29    18156.32    149.54 o
   0  -6   3    43203.16    42432.20    472.75 o
   1  -6   3      878.33      923.36     25.79 o
   2  -6   3    10454.40    10509.69    151.74 o
   3  -6   3    23175.72    22840.38    156.95 o
   4  -6   3    10893.63    10462.15     67.09 o
   5  -6   3      363.95      367.29     15.39 o
   6  -6   3     1851.18     1838.33     54.39 o
   7  -6   3      221.34      242.35     12.10 o
   8  -6   3      845.61      842.90     30.12 o
   9  -6   3       98.94       83.28     14.29 o
  10  -6   3      216.59      223.31     17.44 o
  11  -6   3      572.92      515.09     33.67 o
  -9  -5   3      563.06      515.00     30.59 o
  -8  -5   3      221.81      212.24     23.96 o
  -7  -5   3      919.81      932.62     34.34 o
  -6  -5   3      323.60      304.62     18.03 o
  -5  -5   3       94.54      103.08     13.36 o
  -4  -5   3      448.03      474.05     11.93 o
  -3  -5   3    11819.25    11810.74    175.47 o
  -2  -5   3      991.00      992.44     13.25 o
  -1  -5   3      136.09      157.74      8.95 o
   0  -5   3     6799.31     6936.61     79.61 o
   1  -5   3     4908.12     4981.78     38.96 o
   2  -5   3     5252.00     5342.47     48.47 o
   3  -5   3     4520.40     4491.36     31.53 o
   4  -5   3      317.23      341.50     11.92 o
   5  -5   3    21668.69    21362.39    339.64 o
   6  -5   3    12821.74    12462.50    264.94 o
   7  -5   3     6800.24     6610.16    147.86 o
   8  -5   3     1945.26     1951.92     46.42 o
   9  -5   3    10414.18    10611.39    330.59 o
  10  -5   3     1876.29     1827.54     67.81 o
  11  -5   3      646.88      659.25     29.33 o
 -10  -4   3      655.33      676.52     42.64 o
  -9  -4   3       51.28       39.17     25.54 o
  -8  -4   3     5965.99     6210.32    227.47 o
  -7  -4   3     1673.71     1679.66     41.88 o
  -6  -4   3      164.17      176.81     13.60 o
  -5  -4   3    13994.42    13896.41    334.28 o
  -4  -4   3    26719.21    28059.70    460.82 o
  -3  -4   3     5926.46     6080.18    114.39 o
  -2  -4   3     1150.08     1194.21     18.46 o
  -1  -4   3     9249.58     9408.16    113.42 o
   0  -4   3      548.48      520.85      9.42 o
   1  -4   3     2771.82     3068.71     17.89 o
   2  -4   3       28.80       46.05      3.17 o
   3  -4   3     9936.86     9904.49    120.80 o
   4  -4   3     9131.74     9026.80    127.36 o
   5  -4   3      205.84      210.29      7.10 o
   6  -4   3     2189.54     2176.61     34.87 o
   7  -4   3     3150.22     3130.17     50.92 o
   8  -4   3       22.20       25.18     10.51 o
   9  -4   3     1330.83     1368.15     39.73 o
  10  -4   3      591.52      596.19     26.62 o
  11  -4   3      943.92      954.87     44.22 o
 -10  -3   3      283.25      248.47     30.04 o
  -9  -3   3       21.10       14.60     19.51 o
  -8  -3   3     1852.48     1795.22     89.79 o
  -7  -3   3     6421.04     6529.76    275.00 o
  -6  -3   3     1865.57     1834.08     32.83 o
  -5  -3   3      403.64      412.33     13.44 o
  -4  -3   3     7437.25     7142.49    160.81 o
  -3  -3   3      678.18      711.24     15.26 o
  -2  -3   3     8899.10     9415.04    125.49 o
  -1  -3   3    30182.58    30377.83    346.32 o
   0  -3   3      427.67      453.81      5.78 o
   1  -3   3    25849.92    26054.26    166.02 o
   2  -3   3    44142.28    43668.60    285.32 o
   3  -3   3    37549.68    37372.03    297.49 o
   4  -3   3     2545.76     2543.41     41.87 o
   5  -3   3     5840.95     5754.30     69.42 o
   6  -3   3     4741.50     4623.70     68.34 o
   7  -3   3      291.31      309.83     10.76 o
   8  -3   3      184.15      188.39     10.21 o
   9  -3   3      619.69      617.16     23.41 o
  10  -3   3      515.36      509.77     22.84 o
  11  -3   3      505.65      472.47     27.35 o
 -11  -2   3     2063.77     2177.76    205.64 o
 -10  -2   3      137.07      152.59     23.79 o
  -9  -2   3     1186.70     1171.93     31.52 o
  -8  -2   3     3708.19     3712.17     96.18 o
  -7  -2   3     5285.31     5263.84     80.97 o
  -6  -2   3      484.90      473.72     19.75 o
  -5  -2   3     3326.60     3355.50     57.74 o
  -4  -2   3     1798.17     1788.37     24.71 o
  -3  -2   3      312.38      321.01      7.09 o
  -2  -2   3     3382.67     3436.94     35.39 o
  -1  -2   3    42274.87    41715.11    153.48 o
   0  -2   3    27703.40    28140.36    126.51 o
   1  -2   3      360.85      410.64      7.55 o
   2  -2   3    26524.79    26578.10    167.60 o
   3  -2   3     3189.39     3060.10     22.09 o
   4  -2   3      748.84      781.51     12.37 o
   5  -2   3     9579.45     9407.90    107.73 o
   6  -2   3     5349.94     5294.21     62.84 o
   7  -2   3     3463.19     3467.57     64.78 o
   8  -2   3    11757.78    11750.26    202.78 o
   9  -2   3     4355.34     4421.77    116.05 o
  10  -2   3      220.69      223.81     20.16 o
  11  -2   3      859.74      879.43     40.76 o
 -11  -1   3     3815.47     3981.26    115.28 o
 -10  -1   3      333.36      332.69     25.23 o
  -9  -1   3      556.75      576.77     19.98 o
  -8  -1   3     2247.98     2251.80     48.84 o
  -7  -1   3      413.75      377.57     12.71 o
  -6  -1   3     7620.31     7608.99    139.10 o
  -5  -1   3    20784.21    19658.16    299.76 o
  -4  -1   3     2402.80     2465.35     26.25 o
  -3  -1   3    11388.65    11358.61    146.21 o
  -2  -1   3    25563.34    25228.40    181.47 o
  -1  -1   3    18708.21    18434.77    110.68 o
   0  -1   3     3983.61     4178.32     19.65 o
   1  -1   3      219.49      276.96      8.41 o
   2  -1   3     2443.45     2471.27     16.92 o
   3  -1   3     2350.43     2258.62     19.33 o
   4  -1   3     6198.72     5951.14     65.50 o
   5  -1   3     8000.62     7857.17     78.64 o
   6  -1   3    12993.88    12755.83    159.06 o
   7  -1   3      841.37      818.13     18.05 o
   8  -1   3     2652.34     2635.05     66.35 o
   9  -1   3     2614.68     2633.64     49.86 o
  10  -1   3       90.74       93.14     20.62 o
  11  -1   3      963.61      968.39     36.70 o
 -11   0   3       14.70       22.14     22.91 o
 -10   0   3      236.57      242.37     21.53 o
  -9   0   3     4018.65     4050.88    130.48 o
  -8   0   3     6548.46     6613.88    134.67 o
  -7   0   3     4366.60     4038.24    112.85 o
  -6   0   3     5085.68     4516.53    134.22 o
  -5   0   3    16462.54    15012.75    285.61 o
  -4   0   3    26916.57    25151.34    441.90 o
  -3   0   3      407.62      444.44      6.70 o
  -2   0   3    11448.79    11248.36     88.11 o
  -1   0   3     2067.13     2157.83     32.00 o
   0   0   3      852.97      867.52      8.73 o
   1   0   3    40102.56    39812.00    241.04 o
   2   0   3     9082.05     9077.56     53.99 o
   3   0   3     1883.73     1756.18     22.95 o
   4   0   3    22461.59    21824.50    220.29 o
   5   0   3     8294.40     8347.48    115.90 o
   6   0   3     1919.52     1949.79     36.01 o
   7   0   3       77.80       85.31     10.58 o
   8   0   3      212.21      217.48     14.98 o
   9   0   3      183.83      181.10     18.31 o
  10   0   3       64.77       56.43     22.47 o
 -12   1   3      279.70      268.18     36.56 o
 -11   1   3       23.85       15.50     21.02 o
 -10   1   3      915.63      931.48     35.84 o
  -9   1   3     4366.70     4399.51    112.13 o
  -8   1   3     1152.76     1117.51     30.91 o
  -7   1   3      600.48      583.31     15.77 o
  -6   1   3      511.57      477.39     23.47 o
  -5   1   3      261.17      235.28      8.18 o
  -4   1   3     3819.82     3975.23     54.09 o
  -3   1   3     1717.92     1646.41     22.17 o
  -2   1   3    37862.15    37301.22    354.88 o
  -1   1   3    21603.66    20967.95    184.75 o
   0   1   3      796.26      843.37     13.26 o
   1   1   3    37288.45    36310.07    222.22 o
   2   1   3    38561.73    37075.51    290.61 o
   3   1   3     3540.93     3497.94     44.58 o
   4   1   3     1688.31     1745.22     19.64 o
   5   1   3    15206.72    15215.26    272.09 o
   6   1   3      532.03      578.37     17.28 o
   7   1   3     2929.21     2979.86     67.26 o
   8   1   3     2362.01     2403.70     82.27 o
   9   1   3       56.42       68.10     18.38 o
  10   1   3     2103.37     2183.93     48.66 o
 -12   2   3     4752.22     5311.61    258.12 o
 -11   2   3     1428.51     1496.37     54.48 o
 -10   2   3       46.43       53.62     14.92 o
  -9   2   3     2957.97     2999.92     78.20 o
  -8   2   3     8623.13     8357.43    224.68 o
  -7   2   3      286.85      291.85     12.84 o
  -6   2   3     2524.01     2462.37     61.63 o
  -5   2   3     2174.12     2152.17     45.42 o
  -4   2   3     7804.72     7640.58    136.03 o
  -3   2   3    15660.32    15793.62    190.45 o
  -2   2   3     9295.52     9587.17    137.59 o
  -1   2   3      128.86      158.80      6.37 o
   0   2   3    22231.12    22450.84    384.40 o
   1   2   3        4.49       27.14      4.00 o
   2   2   3      937.54      976.66     17.87 o
   3   2   3     1400.36     1313.92     28.27 o
   4   2   3     6661.02     6632.07    116.36 o
   5   2   3     9156.07     9427.58    232.51 o
   6   2   3       81.40       96.49     11.74 o
   7   2   3     4984.28     5121.75    145.13 o
   8   2   3     8652.33     9199.06    237.04 o
   9   2   3      761.16      760.63     30.14 o
 -12   3   3       14.81       24.13     25.96 o
 -11   3   3       51.92       50.41     15.88 o
 -10   3   3      300.53      310.18     17.60 o
  -9   3   3     2954.95     2887.83     93.77 o
  -8   3   3      358.65      356.80     15.04 o
  -7   3   3     2914.29     3034.98     87.91 o
  -6   3   3    27306.69    27286.57    702.44 o
  -5   3   3    28607.64    28222.08    763.77 o
  -4   3   3      518.88      594.05     13.74 o
  -3   3   3    19807.92    19417.92    533.46 o
  -2   3   3    24212.27    24479.80    337.18 o
  -1   3   3     7117.42     7106.04     62.88 o
   0   3   3     5725.78     5622.24     58.38 o
   1   3   3     4745.09     4695.63     38.63 o
   2   3   3     2205.78     2153.24     18.20 o
   3   3   3     5924.30     6015.81     59.08 o
   4   3   3     4729.85     4655.76     65.01 o
   5   3   3      232.99      262.86     14.10 o
   6   3   3      656.23      690.48     25.25 o
   7   3   3     2085.07     2053.37     49.27 o
   8   3   3       44.86       39.43     18.82 o
   9   3   3      119.67      121.78     21.60 o
 -12   4   3      138.11       96.06     24.46 o
 -11   4   3       60.10       58.58     18.66 o
 -10   4   3     1085.52     1007.38     41.77 o
  -9   4   3       60.21       87.50     13.65 o
  -8   4   3     3126.08     3040.98    127.55 o
  -7   4   3      762.73      748.78     26.21 o
  -6   4   3     2587.05     2619.16     86.23 o
  -5   4   3     1114.45     1139.99     24.58 o
  -4   4   3       96.50      101.90      8.38 o
  -3   4   3     2899.62     2772.78     60.40 o
  -2   4   3     5733.68     5557.04    106.07 o
  -1   4   3     2885.06     2802.04     36.02 o
   0   4   3    31389.59    31706.88    178.86 o
   1   4   3    22346.57    22187.32    146.50 o
   2   4   3     9417.39     9329.52     51.46 o
   3   4   3     8603.45     8597.23     93.85 o
   4   4   3    14859.17    14715.82    181.43 o
   5   4   3     2949.02     2979.10     93.91 o
   6   4   3       59.41       59.64     13.91 o
   7   4   3      986.26      988.84     29.32 o
   8   4   3      118.95      120.92     21.70 o
 -12   5   3      513.67      503.44     25.76 o
 -11   5   3       15.75       38.66     18.61 o
 -10   5   3     6537.36     6477.56    322.14 o
  -9   5   3     9265.38     8926.01    535.61 o
  -8   5   3     1748.98     1713.98     81.80 o
  -7   5   3     1725.55     1712.87     70.25 o
  -6   5   3     3197.01     3169.66    136.38 o
  -5   5   3      193.92      202.43      9.33 o
  -4   5   3      456.12      494.29     13.39 o
  -3   5   3      821.99      812.83     20.16 o
  -2   5   3     3733.21     3504.03     62.27 o
  -1   5   3    11250.74    11072.63    120.24 o
   0   5   3      298.23      331.72      9.48 o
   1   5   3      197.23      226.19     10.17 o
   2   5   3      607.96      554.20     13.23 o
   3   5   3       24.35       22.52     12.14 o
   4   5   3     2584.14     2547.28     42.00 o
   5   5   3       81.54       86.27     14.18 o
   6   5   3     3128.34     3240.04    101.61 o
   7   5   3     6060.95     6476.87    148.42 o
   8   5   3      666.66      705.05    104.14 o
 -12   6   3      224.93      182.76     31.65 o
 -11   6   3      494.87      423.23     30.47 o
 -10   6   3      491.75      488.90     33.30 o
  -9   6   3      294.90      274.12     16.56 o
  -8   6   3      321.81      321.38     16.66 o
  -7   6   3     5505.58     5194.53    245.38 o
  -6   6   3    15253.61    15328.61    670.16 o
  -5   6   3      954.51      959.13     28.33 o
  -4   6   3     9477.17     9690.76    269.17 o
  -3   6   3    37071.84    37716.36    761.03 o
  -2   6   3     7890.85     7924.16    114.57 o
  -1   6   3     1621.99     1626.91     21.13 o
   0   6   3     5314.45     5443.97     56.65 o
   1   6   3     2466.99     2523.90     30.86 o
   2   6   3      920.81      885.14     25.02 o
   3   6   3      259.59      256.69     17.37 o
   4   6   3       12.12       17.75     15.52 o
   5   6   3     2192.43     2220.69     37.57 o
   6   6   3      351.31      319.26     29.72 o
   7   6   3      245.99      230.97     49.16 o
 -11   7   3       60.83       45.17     22.91 o
 -10   7   3      216.93      219.19     19.58 o
  -9   7   3      313.99      298.71     21.02 o
  -8   7   3      508.32      408.84     19.00 o
  -7   7   3      255.12      244.62     16.59 o
  -6   7   3     3465.75     3452.02    138.29 o
  -5   7   3     4866.20     4885.65    169.89 o
  -4   7   3      314.82      332.74     14.84 o
  -3   7   3     2502.57     2461.03     50.67 o
  -2   7   3       97.26      124.34      9.43 o
  -1   7   3     3934.86     3914.98     32.71 o
   0   7   3     7198.48     7176.22     89.86 o
   1   7   3     1449.45     1457.83     25.83 o
   2   7   3     6042.81     6047.73     59.06 o
   3   7   3    12221.04    12104.88     95.02 o
   4   7   3     2802.27     2736.73     41.17 o
   5   7   3      117.81      118.35     24.84 o
   6   7   3     1379.29     1332.50     76.80 o
 -11   8   3     3117.38     2874.79    223.63 o
 -10   8   3     4786.62     4408.96    224.38 o
  -9   8   3      310.04      266.65     23.52 o
  -8   8   3     2092.99     1937.41     96.91 o
  -7   8   3     6120.55     6052.82    290.76 o
  -6   8   3     2132.61     2148.66     55.13 o
  -5   8   3      675.37      678.05     22.56 o
  -4   8   3      506.06      542.29     22.21 o
  -3   8   3     1211.65     1203.35     26.85 o
  -2   8   3      603.57      634.88     23.74 o
  -1   8   3      705.61      711.99     20.35 o
   0   8   3     1470.05     1451.48     27.36 o
   1   8   3     3827.51     3768.41     50.20 o
   2   8   3       43.41       37.92     16.95 o
   3   8   3      466.79      430.25     22.21 o
   4   8   3      561.54      536.73     31.58 o
   5   8   3      475.67      469.34     57.69 o
 -10   9   3     1109.63     1018.22     52.02 o
  -9   9   3     1070.48     1066.17     61.87 o
  -8   9   3      816.73      799.09     44.01 o
  -7   9   3     1523.86     1530.13     66.06 o
  -6   9   3       50.21       58.27     20.65 o
  -5   9   3     3902.78     3831.05    107.37 o
  -4   9   3     8445.05     8713.19    217.52 o
  -3   9   3     2931.02     2991.95     59.56 o
  -2   9   3     1816.46     1872.13     38.81 o
  -1   9   3     6428.83     6303.89     63.91 o
   0   9   3     3818.06     3787.88     58.99 o
   1   9   3      439.81      406.46     24.83 o
   2   9   3       49.31       65.18     18.17 o
   3   9   3       21.58       30.20     18.28 o
  -9  10   3       94.93       49.18     34.14 o
  -8  10   3      499.69      490.96     33.19 o
  -7  10   3     3039.29     3101.11    139.18 o
  -6  10   3     1489.19     1550.35     41.71 o
  -5  10   3       89.99       81.64     21.50 o
  -4  10   3     4620.60     4649.98    171.13 o
  -3  10   3     1159.85     1192.32     35.99 o
  -2  10   3      265.46      292.07     23.65 o
  -1  10   3     1694.42     1649.64     45.03 o
   0  10   3     1070.72     1008.16     33.66 o
   1  10   3     1486.28     1436.80     37.68 o
  -7  11   3     1864.23     1977.67     95.54 o
  -6  11   3       64.66       67.88     22.80 o
  -5  11   3      810.80      818.94     35.11 o
  -4  11   3      157.15      141.32     24.99 o
  -3  11   3      200.89      193.65     25.11 o
  -2  11   3      707.12      654.13     40.12 o
  -1  11   3     1100.44     1012.16     40.73 o
  -1 -12   4     1196.21     1163.40     69.38 o
   0 -12   4       96.57      103.91     26.15 o
   1 -12   4      931.89      976.95     40.36 o
   2 -12   4     1849.16     1884.20     38.93 o
   3 -12   4      169.20      179.09     24.24 o
   4 -12   4     4575.53     4759.10     82.66 o
   5 -12   4     3841.88     3971.70     90.93 o
   6 -12   4      120.87      120.39     31.20 o
   7 -12   4      680.69      710.49     63.82 o
  -3 -11   4       33.57       40.04     25.80 o
  -2 -11   4      124.72      124.73     23.36 o
  -1 -11   4      365.35      351.49     23.76 o
   0 -11   4     1358.65     1375.85     30.03 o
   1 -11   4     1969.81     1913.17     30.18 o
   2 -11   4     4118.12     4117.64     74.77 o
   3 -11   4     1971.23     2085.24     56.50 o
   4 -11   4     3272.05     3397.12     63.38 o
   5 -11   4     2762.70     2942.41     46.62 o
   6 -11   4     1493.51     1547.73     62.43 o
   7 -11   4      711.93      771.36     40.27 o
   8 -11   4      894.84     1016.20     42.18 o
  -4 -10   4       60.74       60.55     26.04 o
  -3 -10   4     1281.42     1228.95     34.66 o
  -2 -10   4     2287.95     2215.95     45.10 o
  -1 -10   4      263.87      266.85     15.78 o
   0 -10   4     3775.50     3816.32     42.93 o
   1 -10   4     4473.73     4550.75     55.08 o
   2 -10   4      746.27      747.96     23.76 o
   3 -10   4       91.01       95.59     14.77 o
   4 -10   4      459.51      475.29     22.63 o
   5 -10   4       62.39       75.64     16.89 o
   6 -10   4       47.37       51.58     18.76 o
   7 -10   4     2365.68     2480.66     55.16 o
   8 -10   4     3107.99     3112.01     89.84 o
   9 -10   4      601.77      613.69     39.63 o
  -6  -9   4     1175.23     1186.48     61.37 o
  -5  -9   4     1773.07     1703.71     41.42 o
  -4  -9   4      278.31      288.67     21.35 o
  -3  -9   4     3764.94     3778.38     83.90 o
  -2  -9   4    10473.76    10335.40    155.00 o
  -1  -9   4     1900.30     1879.81     27.56 o
   0  -9   4      174.02      196.19     11.85 o
   1  -9   4     9237.25     9447.48    181.26 o
   2  -9   4      952.88      966.60     25.01 o
   3  -9   4     2275.30     2287.50     52.52 o
   4  -9   4     1339.78     1409.93     23.98 o
   5  -9   4     1182.84     1249.05     26.24 o
   6  -9   4     4946.25     5030.93     73.47 o
   7  -9   4     3707.31     3569.23     84.74 o
   8  -9   4     1591.86     1585.06     64.80 o
   9  -9   4      224.18      212.62     22.16 o
  10  -9   4      297.24      325.65     28.05 o
  -7  -8   4      655.44      694.63     54.36 o
  -6  -8   4      477.70      470.28     28.07 o
  -5  -8   4       54.42       67.13     20.64 o
  -4  -8   4     2341.65     2378.87     82.71 o
  -3  -8   4      330.02      329.89     16.69 o
  -2  -8   4      220.71      247.39     12.24 o
  -1  -8   4      624.46      632.01     14.10 o
   0  -8   4     1438.25     1426.54     21.21 o
   1  -8   4     5877.99     5882.58     93.33 o
   2  -8   4      813.20      844.29     19.00 o
   3  -8   4     8541.39     8793.01    118.30 o
   4  -8   4    18336.70    18814.43    190.17 o
   5  -8   4     7198.33     7233.42    116.85 o
   6  -8   4        6.89        8.90     11.93 o
   7  -8   4     5373.20     5365.69    126.91 o
   8  -8   4     3499.91     3557.14    151.94 o
   9  -8   4       25.09       29.01     19.42 o
  10  -8   4     1753.19     1678.68     85.52 o
  -8  -7   4      253.99      278.86     33.07 o
  -7  -7   4     2475.38     2543.05     60.59 o
  -6  -7   4     3917.24     3848.68    109.55 o
  -5  -7   4     3771.29     3812.91     88.58 o
  -4  -7   4      158.11      155.29     12.95 o
  -3  -7   4     3386.43     3306.38     51.17 o
  -2  -7   4      101.28      118.92      8.58 o
  -1  -7   4     1215.83     1187.23     17.63 o
   0  -7   4     4235.05     4206.63     40.97 o
   1  -7   4      203.49      184.25      9.88 o
   2  -7   4     2428.12     2568.37     29.40 o
   3  -7   4     5664.25     5728.07     81.06 o
   4  -7   4      615.60      661.27     18.21 o
   5  -7   4      595.74      656.73     16.78 o
   6  -7   4     2928.56     2863.51     39.31 o
   7  -7   4      602.46      631.06     26.11 o
   8  -7   4     1147.25     1112.02     26.19 o
   9  -7   4      904.88      875.67     31.27 o
  10  -7   4     5288.41     5322.78    335.39 o
  11  -7   4     2957.02     2936.44    289.51 o
  -8  -6   4      100.30      108.82     23.46 o
  -7  -6   4      505.10      499.23     27.12 o
  -6  -6   4      455.78      448.16     26.59 o
  -5  -6   4       72.33       81.86     12.11 o
  -4  -6   4    11710.70    11839.33    224.51 o
  -3  -6   4     9695.03     9547.94    146.57 o
  -2  -6   4     9570.31     9452.13    150.57 o
  -1  -6   4     5233.04     5123.36     44.04 o
   0  -6   4    32852.08    31854.40    263.44 o
   1  -6   4    14239.25    14613.67    162.43 o
   2  -6   4     1269.03     1254.57     13.20 o
   3  -6   4     4282.19     4243.34     40.12 o
   4  -6   4     2385.21     2390.52     44.08 o
   5  -6   4      126.22      152.87     10.97 o
   6  -6   4     4193.46     4207.16     79.36 o
   7  -6   4       19.46       28.01      9.49 o
   8  -6   4      952.47      968.90     20.86 o
   9  -6   4     1796.09     1741.90     62.35 o
  10  -6   4      405.22      394.01     28.03 o
  11  -6   4       31.08       29.93     23.88 o
  -9  -5   4      719.75      687.15     32.44 o
  -8  -5   4       47.68       45.20     23.17 o
  -7  -5   4       28.82       37.19     18.43 o
  -6  -5   4      299.13      295.81     20.04 o
  -5  -5   4     2506.53     2489.56     39.01 o
  -4  -5   4      438.58      488.43     15.06 o
  -3  -5   4      620.73      622.55     10.32 o
  -2  -5   4      735.64      770.36     14.00 o
  -1  -5   4     2556.42     2463.85     22.40 o
   0  -5   4     4417.52     4343.39     29.38 o
   1  -5   4      292.45      329.76      9.22 o
   2  -5   4     7319.64     7367.95     44.22 o
   3  -5   4    23663.21    23879.08    217.03 o
   4  -5   4    14380.48    13975.46     98.04 o
   5  -5   4      516.36      538.23     11.37 o
   6  -5   4    14973.86    14776.90    305.13 o
   7  -5   4    23086.45    22531.63    469.42 o
   8  -5   4      246.96      267.20     13.09 o
   9  -5   4      732.94      751.71     18.58 o
  10  -5   4     1251.30     1254.81     61.33 o
  11  -5   4      273.49      246.26     25.85 o
 -10  -4   4     1944.07     2060.57     69.57 o
  -9  -4   4       18.05       15.75     21.22 o
  -8  -4   4     3063.38     3167.43    111.85 o
  -7  -4   4     8918.38     8928.21    216.68 o
  -6  -4   4    11156.68    11132.83    237.12 o
  -5  -4   4      415.16      436.99     16.40 o
  -4  -4   4     8337.35     8204.26     75.14 o
  -3  -4   4    10111.53    10094.27    102.73 o
  -2  -4   4      610.37      693.87     11.39 o
  -1  -4   4      205.88      257.80     12.83 o
   0  -4   4      150.17      166.40      5.22 o
   1  -4   4     4933.58     5056.40     28.27 o
   2  -4   4     8888.15     8861.50     71.01 o
   3  -4   4     1542.02     1590.27     12.57 o
   4  -4   4     6740.85     6740.80     63.24 o
   5  -4   4     1022.54      985.75     13.48 o
   6  -4   4       77.60      100.73      8.11 o
   7  -4   4     1324.16     1334.07     21.33 o
   8  -4   4      121.41      145.58     11.62 o
   9  -4   4     5964.67     6073.50    171.45 o
  10  -4   4     3017.02     3106.91    118.39 o
  11  -4   4       22.31       19.54     24.57 o
 -10  -3   4      683.56      678.22     29.87 o
  -9  -3   4     1727.86     1771.93     78.39 o
  -8  -3   4       23.29       33.76     17.94 o
  -7  -3   4     1447.87     1418.88     46.63 o
  -6  -3   4      651.02      657.28     24.14 o
  -5  -3   4      910.28      891.77     15.85 o
  -4  -3   4     9036.93     8906.89    116.82 o
  -3  -3   4     5552.02     5382.54     57.94 o
  -2  -3   4     6085.17     6225.27     68.81 o
  -1  -3   4    81252.63    79128.42    474.74 o
   0  -3   4    24636.68    24482.91     91.34 o
   1  -3   4     4164.56     4280.74     47.35 o
   2  -3   4    20672.32    20657.34    228.11 o
   3  -3   4    27768.45    27376.26    170.29 o
   4  -3   4     1636.15     1691.00     17.80 o
   5  -3   4      129.87      160.04      7.06 o
   6  -3   4      371.71      379.19     10.12 o
   7  -3   4     2772.18     2731.63     48.79 o
   8  -3   4      114.81      142.77     14.88 o
   9  -3   4      137.88      121.09     15.65 o
  10  -3   4     1257.62     1302.56     37.57 o
  11  -3   4      706.42      744.92     33.08 o
 -11  -2   4     2428.13     2530.74     97.29 o
 -10  -2   4     1663.82     1679.59     61.52 o
  -9  -2   4      929.80      898.33     41.12 o
  -8  -2   4      368.47      362.60     19.05 o
  -7  -2   4        1.48        6.87     12.35 o
  -6  -2   4      274.10      244.00     10.78 o
  -5  -2   4     2001.44     1915.41     21.50 o
  -4  -2   4     3179.58     3083.04     41.75 o
  -3  -2   4    20632.72    19580.63    232.87 o
  -2  -2   4     3321.98     3336.99     22.64 o
  -1  -2   4     4881.35     4958.30     31.35 o
   0  -2   4    13706.42    13619.15     59.35 o
   1  -2   4       55.15       83.01      3.87 o
   2  -2   4     7808.84     7559.41     47.45 o
   3  -2   4     8523.49     8467.96     52.20 o
   4  -2   4       36.08       59.05      5.65 o
   5  -2   4    25350.43    24756.99    257.08 o
   6  -2   4    21947.34    21165.05    198.44 o
   7  -2   4      823.20      848.07     21.01 o
   8  -2   4     2000.64     2001.76     41.78 o
   9  -2   4     4738.74     4757.19     93.84 o
  10  -2   4     2714.02     2774.28     84.61 o
  11  -2   4       57.70       50.04     23.59 o
 -11  -1   4     1037.09     1155.73     66.26 o
 -10  -1   4      199.24      213.49     22.82 o
  -9  -1   4      759.44      777.00     25.30 o
  -8  -1   4     5477.79     5445.97    118.17 o
  -7  -1   4     7344.54     7206.94    147.53 o
  -6  -1   4     1672.72     1627.13     23.16 o
  -5  -1   4    20439.53    19498.99    247.56 o
  -4  -1   4    24122.96    22920.27    402.87 o
  -3  -1   4     6934.66     6688.24     91.92 o
  -2  -1   4     2013.02     2074.24     18.79 o
  -1  -1   4     2210.97     2292.64     26.62 o
   0  -1   4     1214.01     1297.53      8.71 o
   1  -1   4     2034.41     2175.61     17.46 o
   2  -1   4    14096.54    14064.12     84.38 o
   3  -1   4    16178.44    16011.79     99.33 o
   4  -1   4     3734.57     3689.20     32.29 o
   5  -1   4        4.75       31.85      5.53 o
   6  -1   4    10862.16    10656.54    155.55 o
   7  -1   4      795.62      806.99     16.18 o
   8  -1   4      379.46      374.27     14.88 o
   9  -1   4     2923.82     2909.36     84.03 o
  10  -1   4       18.18       16.31     20.40 o
 -11   0   4     1906.56     2044.60     91.50 o
 -10   0   4      532.11      577.19     26.96 o
  -9   0   4       18.86       32.82     12.18 o
  -8   0   4     6192.86     6281.13    158.75 o
  -7   0   4     8643.57     8691.19    173.19 o
  -6   0   4     1514.61     1331.23     39.62 o
  -5   0   4      937.31      854.69     13.77 o
  -4   0   4    27039.27    26788.84    371.22 o
  -3   0   4     4345.49     4425.71     48.46 o
  -2   0   4    19003.22    19196.15    131.90 o
  -1   0   4    25796.82    26304.53    231.38 o
   0   0   4       92.17      116.62      4.38 o
   1   0   4    39541.87    39074.40    240.50 o
   2   0   4    39891.06    39227.12    349.94 o
   3   0   4     8901.18     8873.63     70.02 o
   4   0   4     2511.29     2318.64     39.13 o
   5   0   4      586.91      595.09     11.87 o
   6   0   4      700.84      707.81     16.07 o
   7   0   4      161.76      161.49     12.22 o
   8   0   4      366.86      351.09     18.80 o
   9   0   4     2499.57     2526.20     74.66 o
  10   0   4      679.26      683.43     39.90 o
 -12   1   4     1451.94     1478.24    105.11 o
 -11   1   4     1748.64     1741.35     73.20 o
 -10   1   4       77.19       69.73     15.36 o
  -9   1   4     2477.20     2448.65     87.30 o
  -8   1   4     1620.20     1638.43     41.82 o
  -7   1   4      665.61      600.83     16.97 o
  -6   1   4     1783.94     1662.62     37.71 o
  -5   1   4     2927.13     2786.36     52.10 o
  -4   1   4    14892.17    14914.14    220.76 o
  -3   1   4      441.15      401.56      7.90 o
  -2   1   4    24731.59    24137.90    323.69 o
  -1   1   4    40713.03    39703.95    380.71 o
   0   1   4    16742.98    16725.79    130.01 o
   1   1   4     3611.50     3559.19     31.99 o
   2   1   4     9466.13     9226.50     53.25 o
   3   1   4     5267.46     5186.78     63.56 o
   4   1   4     8459.53     8361.25     97.31 o
   5   1   4     7780.09     7831.15    122.70 o
   6   1   4       25.40       29.90      8.85 o
   7   1   4      984.93      997.39     26.43 o
   8   1   4     8144.12     8563.39    273.34 o
   9   1   4     1561.90     1555.76     51.86 o
  10   1   4       39.10       27.05     26.36 o
 -12   2   4     1662.78     1719.42     53.69 o
 -11   2   4     1680.76     1718.11     94.35 o
 -10   2   4      955.89      949.36     26.54 o
  -9   2   4     2266.64     2246.64     66.45 o
  -8   2   4     2141.87     2019.74     62.37 o
  -7   2   4      461.76      458.85     20.45 o
  -6   2   4    10573.60    10284.68    265.93 o
  -5   2   4    12469.30    12081.11    272.66 o
  -4   2   4       11.35       28.37      4.14 o
  -3   2   4     3948.74     4048.58     69.19 o
  -2   2   4    23071.10    23367.09    426.41 o
  -1   2   4      841.07      883.18     15.07 o
   0   2   4     1050.92     1130.18     17.37 o
   1   2   4     5529.66     5343.20     60.01 o
   2   2   4     3493.81     3404.26     29.66 o
   3   2   4     1262.17     1278.94     23.86 o
   4   2   4     3900.63     3931.55     56.32 o
   5   2   4    11868.84    12176.37    245.38 o
   6   2   4     7549.22     7787.46    160.34 o
   7   2   4       84.88      102.14     13.75 o
   8   2   4     1780.50     1819.51     45.52 o
   9   2   4     1032.31     1070.94     36.79 o
 -12   3   4      113.26      133.04     29.16 o
 -11   3   4      285.96      304.50     20.48 o
 -10   3   4     1128.22     1123.02     41.08 o
  -9   3   4     5906.21     5967.94    228.78 o
  -8   3   4     8978.77     8722.88    419.72 o
  -7   3   4     3469.21     3296.76     97.53 o
  -6   3   4     5829.76     5819.61    153.21 o
  -5   3   4    26652.00    27242.47    587.23 o
  -4   3   4     6264.20     6265.36    170.73 o
  -3   3   4     1089.84     1118.93     30.49 o
  -2   3   4     4191.00     4161.13     57.10 o
  -1   3   4     3542.39     3567.53     78.07 o
   0   3   4    12962.02    12813.84    150.19 o
   1   3   4    12616.99    12186.76    134.97 o
   2   3   4     1752.81     1737.87     17.72 o
   3   3   4     3963.93     3863.12     38.15 o
   4   3   4     5151.32     5220.68     44.38 o
   5   3   4     2195.60     2245.46     35.25 o
   6   3   4      588.01      622.79     18.87 o
   7   3   4      125.38      113.50     17.10 o
   8   3   4     1448.86     1519.54     50.18 o
   9   3   4       35.08      -11.83     43.38 o
 -12   4   4      278.08      302.15     32.54 o
 -11   4   4       16.39       17.55     16.30 o
 -10   4   4     3177.84     3098.42    150.08 o
  -9   4   4      485.20      460.14     16.86 o
  -8   4   4      747.46      707.99     26.18 o
  -7   4   4      525.15      532.17     18.46 o
  -6   4   4       27.29       57.45      8.39 o
  -5   4   4     1565.40     1583.50     48.22 o
  -4   4   4      797.59      826.60     25.01 o
  -3   4   4     9902.65     9903.38    289.01 o
  -2   4   4    35052.27    33608.10    671.74 o
  -1   4   4     5885.99     5828.80     98.72 o
   0   4   4      840.09      881.90     13.48 o
   1   4   4    26031.54    25070.45    229.56 o
   2   4   4    16679.42    16647.13    102.91 o
   3   4   4       73.93      101.95     13.75 o
   4   4   4     1710.56     1676.49     37.87 o
   5   4   4     1474.01     1475.13     33.13 o
   6   4   4      106.76      109.74     14.44 o
   7   4   4     2157.07     2337.99     86.21 o
   8   4   4      705.39      718.39     50.03 o
 -12   5   4     4160.48     3841.35    378.86 o
 -11   5   4     1579.49     1495.55     64.01 o
 -10   5   4      425.26      411.57     26.73 o
  -9   5   4     3913.56     3678.65    178.31 o
  -8   5   4     1083.47     1001.48     52.22 o
  -7   5   4      617.57      616.86     34.64 o
  -6   5   4      730.94      769.11     34.35 o
  -5   5   4        6.51       18.88     10.05 o
  -4   5   4     6118.38     5901.81    196.66 o
  -3   5   4     7635.74     7418.32    165.54 o
  -2   5   4      103.59      129.77     11.53 o
  -1   5   4     1532.21     1494.19     30.61 o
   0   5   4       52.02      148.70     24.32 o
   1   5   4      141.70      155.66     13.08 o
   2   5   4      166.43      183.42      9.87 o
   3   5   4     2080.03     2115.53     33.57 o
   4   5   4     8132.38     8115.70     66.45 o
   5   5   4     3294.46     3305.54     81.75 o
   6   5   4       42.18       65.20     24.31 o
   7   5   4     3601.20     3884.87    111.85 o
 -11   6   4       44.02       29.58     20.14 o
 -10   6   4     2064.14     1914.24    102.52 o
  -9   6   4     1918.74     1772.34     67.48 o
  -8   6   4     1151.62     1066.69     35.44 o
  -7   6   4     7396.58     7275.96    444.96 o
  -6   6   4    21398.81    21177.40    994.56 o
  -5   6   4     6273.60     6546.61    238.42 o
  -4   6   4      558.62      577.26     15.31 o
  -3   6   4    10966.83    10521.40    233.70 o
  -2   6   4     6122.89     5880.98    175.11 o
  -1   6   4      497.64      517.79     18.88 o
   0   6   4     2160.23     2182.50     34.12 o
   1   6   4        8.85       26.17     10.63 o
   2   6   4     1264.31     1253.36     31.49 o
   3   6   4     1469.94     1439.46     29.99 o
   4   6   4     1329.55     1307.43     29.92 o
   5   6   4      546.25      537.26     23.47 o
   6   6   4      332.32      313.53     29.57 o
 -11   7   4      156.62      118.95     24.68 o
 -10   7   4       18.37       26.27     17.14 o
  -9   7   4      231.08      217.46     18.82 o
  -8   7   4     1586.63     1510.66     58.04 o
  -7   7   4      958.97      939.15     49.13 o
  -6   7   4      332.57      327.83     16.71 o
  -5   7   4      126.10      132.59     12.67 o
  -4   7   4      557.14      529.40     18.60 o
  -3   7   4     4549.88     4596.17    122.55 o
  -2   7   4     1687.55     1698.29     46.17 o
  -1   7   4     1696.27     1727.71     45.03 o
   0   7   4    14252.49    13948.88    311.62 o
   1   7   4    15132.74    15031.76    271.67 o
   2   7   4        0.53       18.76     17.79 o
   3   7   4     1256.46     1214.96     29.62 o
   4   7   4     5301.87     5258.04     88.61 o
   5   7   4      816.98      762.72     35.31 o
 -10   8   4     3207.96     2931.75    214.02 o
  -9   8   4     4679.75     4400.96    281.57 o
  -8   8   4      111.03      116.23     19.07 o
  -7   8   4      138.41      162.18     22.07 o
  -6   8   4      798.52      824.32     49.71 o
  -5   8   4      100.14       84.60     19.66 o
  -4   8   4     1276.35     1239.66     43.59 o
  -3   8   4     2229.00     2260.70     53.58 o
  -2   8   4     1155.39     1158.49     31.28 o
  -1   8   4     2805.07     2928.59     55.03 o
   0   8   4       21.78       23.29     19.97 o
   1   8   4      697.96      681.45     27.69 o
   2   8   4       27.91       40.79     17.66 o
   3   8   4      919.29      877.86     27.90 o
   4   8   4     1539.79     1564.81     44.68 o
 -10   9   4      727.69      640.22     43.75 o
  -9   9   4      456.91      450.84     32.79 o
  -8   9   4     1658.81     1656.01     88.76 o
  -7   9   4     5229.11     5211.42    298.58 o
  -6   9   4     3057.37     3045.76    130.35 o
  -5   9   4      102.22      108.25     20.50 o
  -4   9   4     7435.75     7630.76    310.67 o
  -3   9   4    10397.81    10596.33    290.04 o
  -2   9   4      743.85      778.52     27.84 o
  -1   9   4      350.11      359.58     21.85 o
   0   9   4      608.48      582.06     29.06 o
   1   9   4       46.83       43.72     21.92 o
   2   9   4       44.22       37.60     19.86 o
  -8  10   4       26.60       21.79     24.60 o
  -7  10   4      581.81      579.35     32.05 o
  -6  10   4     2548.88     2484.88    102.40 o
  -5  10   4      359.83      359.97     31.31 o
  -4  10   4      485.11      453.81     28.65 o
  -3  10   4      538.95      549.25     31.58 o
  -2  10   4       31.21       46.98     21.84 o
  -1  10   4     5051.14     4967.84    145.80 o
   0  10   4     2035.42     2047.76     55.42 o
   1  10   4       32.74       34.62     34.01 o
  -6  11   4      189.64      151.31     38.87 o
  -5  11   4      148.80      107.78     38.35 o
  -4  11   4      351.04      330.69     42.78 o
  -1 -12   5      632.64      573.56     46.08 o
   0 -12   5       96.50      105.62     33.06 o
   1 -12   5     2366.64     2268.59     45.28 o
   2 -12   5     5553.82     5603.50     81.57 o
   3 -12   5      766.10      804.60     31.34 o
   4 -12   5      653.63      628.10     35.89 o
   5 -12   5     3531.10     3629.15    109.26 o
   6 -12   5     4177.72     4315.23     79.16 o
   7 -12   5       78.95      102.71     53.58 o
  -3 -11   5       37.97       27.23     22.46 o
  -2 -11   5      843.73      763.46     40.78 o
  -1 -11   5     2006.29     1930.65     43.53 o
   0 -11   5      233.58      259.27     20.90 o
   1 -11   5       58.85       65.99     16.85 o
   2 -11   5     4164.28     4132.02     92.25 o
   3 -11   5     1860.56     1883.55     39.24 o
   4 -11   5       52.42       62.28     21.33 o
   5 -11   5     2021.78     2106.80     42.05 o
   6 -11   5      661.08      686.61     29.30 o
   7 -11   5      759.07      741.07     36.39 o
   8 -11   5     2791.73     2911.38     62.30 o
  -4 -10   5      394.52      405.77     32.00 o
  -3 -10   5     1710.38     1662.82     45.30 o
  -2 -10   5     6011.62     5938.31     97.51 o
  -1 -10   5     2445.82     2461.23     30.77 o
   0 -10   5       92.69      106.43     12.10 o
   1 -10   5     1278.14     1270.43     27.57 o
   2 -10   5     1844.39     1939.01     27.72 o
   3 -10   5      218.18      239.41     15.00 o
   4 -10   5      229.73      224.29     17.59 o
   5 -10   5     2016.39     2125.01     39.51 o
   6 -10   5     2591.74     2658.07     46.98 o
   7 -10   5       80.02       85.20     19.85 o
   8 -10   5     1614.57     1692.61     54.92 o
   9 -10   5     2239.39     2175.34     89.00 o
  -6  -9   5     1912.18     1901.08     64.02 o
  -5  -9   5     2696.47     2658.85     58.60 o
  -4  -9   5     2526.28     2559.10     54.43 o
  -3  -9   5        7.02       13.19     14.60 o
  -2  -9   5     4040.25     3974.34     62.49 o
  -1  -9   5     2807.88     2810.23     34.46 o
   0  -9   5       10.16       30.72     12.12 o
   1  -9   5     7508.12     7720.59    107.22 o
   2  -9   5      126.12      130.66     12.03 o
   3  -9   5      325.99      364.58     17.49 o
   4  -9   5    10359.82    10814.33     77.74 o
   5  -9   5     7251.33     7452.43    115.30 o
   6  -9   5      234.64      255.08     18.05 o
   7  -9   5     1158.56     1166.50     47.84 o
   8  -9   5     1775.34     1687.14     62.11 o
   9  -9   5      105.81       86.00     20.60 o
  10  -9   5      359.98      346.19     29.22 o
  -7  -8   5       52.45       69.38     30.99 o
  -6  -8   5     2032.32     2076.88     54.01 o
  -5  -8   5      939.45      890.49     29.81 o
  -4  -8   5       65.99       51.89     15.74 o
  -3  -8   5      745.34      713.48     20.47 o
  -2  -8   5      433.50      420.85     13.00 o
  -1  -8   5      237.94      263.51     12.51 o
   0  -8   5     1500.20     1424.29     24.85 o
   1  -8   5    11894.37    12145.94    145.58 o
   2  -8   5    14819.86    14941.02    189.23 o
   3  -8   5      165.57      200.35     11.76 o
   4  -8   5     4498.43     4696.52     70.75 o
   5  -8   5     8138.15     8301.12    100.96 o
   6  -8   5      524.22      513.36     19.74 o
   7  -8   5     1356.20     1357.90     34.83 o
   8  -8   5     2848.10     2827.81     74.65 o
   9  -8   5       70.95       75.27     18.77 o
  10  -8   5     2521.10     2433.24    102.08 o
  -8  -7   5     1549.79     1618.11    100.09 o
  -7  -7   5       11.43       33.05     21.32 o
  -6  -7   5      560.99      532.48     26.64 o
  -5  -7   5     2579.27     2574.35     61.61 o
  -4  -7   5      537.43      523.79     21.80 o
  -3  -7   5     4121.84     4110.27     45.80 o
  -2  -7   5      871.03      869.81     23.35 o
  -1  -7   5      748.87      724.39     13.91 o
   0  -7   5     9708.35     9696.95    106.20 o
   1  -7   5     4137.04     4130.45     29.86 o
   2  -7   5     1013.34     1121.49     15.80 o
   3  -7   5     1213.43     1259.37     20.59 o
   4  -7   5     1146.61     1147.58     21.21 o
   5  -7   5      736.51      738.31     16.32 o
   6  -7   5     1076.36     1110.21     20.96 o
   7  -7   5     3222.23     3187.60     63.76 o
   8  -7   5    10110.75     9966.37    288.93 o
   9  -7   5      808.17      795.80     32.33 o
  10  -7   5     1223.72     1207.96     71.90 o
  -8  -6   5      129.05      140.45     25.17 o
  -7  -6   5     1371.56     1387.64     48.90 o
  -6  -6   5     4513.87     4506.83    169.18 o
  -5  -6   5     3851.49     3717.60     74.76 o
  -4  -6   5      392.67      387.37     15.26 o
  -3  -6   5    13674.46    13296.70    173.46 o
  -2  -6   5    27646.95    27143.92    274.78 o
  -1  -6   5     1121.08     1117.58     21.22 o
   0  -6   5     3820.20     3777.65     36.81 o
   1  -6   5     6839.35     6784.59     30.95 o
   2  -6   5      787.19      821.71      8.85 o
   3  -6   5     5828.61     5751.41     50.64 o
   4  -6   5     5183.86     5290.31     73.56 o
   5  -6   5     2077.56     2112.08     26.61 o
   6  -6   5     4463.85     4486.17     68.30 o
   7  -6   5     3062.69     3017.84     50.57 o
   8  -6   5      240.51      247.25     15.65 o
   9  -6   5      130.68      140.54     17.71 o
  10  -6   5       15.31       29.95     22.58 o
  11  -6   5       83.13       93.32     39.39 o
  -9  -5   5       78.65       67.47     23.05 o
  -8  -5   5      203.07      222.97     23.32 o
  -7  -5   5     1380.65     1396.89     34.40 o
  -6  -5   5      560.17      545.90     21.18 o
  -5  -5   5     2715.15     2534.16     60.47 o
  -4  -5   5       82.79      121.54      9.74 o
  -3  -5   5     1033.41     1079.66     18.82 o
  -2  -5   5      387.78      376.43     10.30 o
  -1  -5   5      649.67      650.02      9.91 o
   0  -5   5    22172.87    21939.84    139.32 o
   1  -5   5    11179.29    11131.67     75.63 o
   2  -5   5      737.29      701.52     11.37 o
   3  -5   5    30224.72    28925.49    303.77 o
   4  -5   5    20672.49    20502.17    187.52 o
   5  -5   5    11622.77    11609.69    153.77 o
   6  -5   5     1415.37     1424.70     25.50 o
   7  -5   5     7580.41     7541.62    143.84 o
   8  -5   5      225.71      246.62     14.16 o
   9  -5   5       50.95       78.98     20.87 o
  10  -5   5     1545.10     1460.12     78.14 o
  11  -5   5        0.37        7.59     37.15 o
 -10  -4   5     4841.75     5011.76    207.24 o
  -9  -4   5     2090.60     2207.88     49.57 o
  -8  -4   5      605.09      580.48     26.59 o
  -7  -4   5     4844.82     4821.58    180.70 o
  -6  -4   5     9259.28     9061.84    184.02 o
  -5  -4   5     1352.80     1251.39     24.69 o
  -4  -4   5      423.25      408.39     11.94 o
  -3  -4   5     1020.62     1045.60     22.36 o
  -2  -4   5     1986.14     2044.50     20.19 o
  -1  -4   5     2467.43     2375.60     16.49 o
   0  -4   5     3957.35     4037.47     28.72 o
   1  -4   5     3969.11     3902.72     30.31 o
   2  -4   5     7553.67     7562.31     90.42 o
   3  -4   5      140.49      168.11      5.81 o
   4  -4   5       96.36      103.14      5.82 o
   5  -4   5      110.65      134.60      8.32 o
   6  -4   5     2204.77     2200.22     35.18 o
   7  -4   5     6638.25     6845.18    129.73 o
   8  -4   5      738.52      752.67     22.06 o
   9  -4   5     2866.88     2975.34     64.76 o
  10  -4   5     5692.74     5721.00    221.28 o
 -10  -3   5      100.07      115.42     21.79 o
  -9  -3   5      286.77      304.04     23.94 o
  -8  -3   5      128.07      133.29     17.79 o
  -7  -3   5     1089.05     1073.10     27.10 o
  -6  -3   5     2685.96     2515.67     53.71 o
  -5  -3   5     1374.81     1259.59     35.56 o
  -4  -3   5    19917.17    19600.78    132.14 o
  -3  -3   5    40249.60    39739.94    494.79 o
  -2  -3   5     2221.16     2228.44     16.82 o
  -1  -3   5    11358.85    11304.95     51.48 o
   0  -3   5    30627.97    30183.40    113.74 o
   1  -3   5    30920.56    30855.34    221.19 o
   2  -3   5     2430.32     2505.43     16.52 o
   3  -3   5     1171.94     1165.64     16.03 o
   4  -3   5      135.81      152.93      5.58 o
   5  -3   5     2450.67     2524.01     39.34 o
   6  -3   5      737.91      725.35     18.42 o
   7  -3   5      145.21      170.53     11.74 o
   8  -3   5     1400.71     1354.67     30.93 o
   9  -3   5     1931.98     1911.65     63.99 o
  10  -3   5      497.20      507.89     27.09 o
 -11  -2   5       67.68       56.98     25.39 o
 -10  -2   5      527.63      493.52     30.13 o
  -9  -2   5      756.82      755.40     32.34 o
  -8  -2   5      606.78      600.44     21.29 o
  -7  -2   5     1882.05     1836.01     37.32 o
  -6  -2   5     2275.91     2187.99     44.63 o
  -5  -2   5     2804.83     2585.31     44.46 o
  -4  -2   5      252.62      247.44     10.36 o
  -3  -2   5     5621.39     5803.06    102.74 o
  -2  -2   5     3171.13     3139.03     25.84 o
  -1  -2   5     1326.85     1339.41     16.01 o
   0  -2   5    13300.66    13103.54     96.67 o
   1  -2   5      490.52      531.27      7.45 o
   2  -2   5    17153.17    16926.44     79.94 o
   3  -2   5    36530.89    35745.16    243.83 o
   4  -2   5    12197.18    11850.31    103.28 o
   5  -2   5     3682.98     3703.88     39.98 o
   6  -2   5    18591.27    18051.74    201.52 o
   7  -2   5     6559.05     6490.79    111.72 o
   8  -2   5      663.79      634.51     18.76 o
   9  -2   5      849.57      803.78     23.86 o
  10  -2   5      409.99      405.47     24.53 o
 -11  -1   5     1763.15     1859.95     88.45 o
 -10  -1   5     1840.53     1878.96     57.33 o
  -9  -1   5       91.01       90.57     15.33 o
  -8  -1   5     7862.45     7953.52    223.46 o
  -7  -1   5    17319.37    16644.61    371.26 o
  -6  -1   5     4424.69     4228.33     72.77 o
  -5  -1   5      556.71      615.15     14.59 o
  -4  -1   5     6438.60     5888.39    110.03 o
  -3  -1   5     2688.44     2756.12     38.82 o
  -2  -1   5      567.32      599.35      8.51 o
  -1  -1   5       56.86      144.00     15.44 o
   0  -1   5    11186.05    11178.51     96.91 o
   1  -1   5    12482.13    12348.61     59.17 o
   2  -1   5      261.69      260.31      6.04 o
   3  -1   5      832.12      877.63     13.34 o
   4  -1   5     8382.03     8256.52     79.59 o
   5  -1   5       54.58       65.37      6.78 o
   6  -1   5     2730.21     2728.10     36.82 o
   7  -1   5      623.15      610.55     15.21 o
   8  -1   5     1194.57     1156.86     30.75 o
   9  -1   5     5120.33     5068.13     77.65 o
  10  -1   5     1543.51     1509.21     51.00 o
 -11   0   5     1018.52     1078.87     36.46 o
 -10   0   5     1907.51     2046.67     78.53 o
  -9   0   5     1598.06     1613.81     50.79 o
  -8   0   5      860.70      890.47     31.63 o
  -7   0   5     1615.84     1695.49     54.43 o
  -6   0   5     1599.53     1438.83     35.37 o
  -5   0   5    10015.15     9849.63    123.04 o
  -4   0   5    13630.41    13207.85    211.00 o
  -3   0   5      354.05      402.54     11.24 o
  -2   0   5    10287.08    10161.25    143.46 o
  -1   0   5    64576.14    61970.41    505.01 o
   0   0   5    25220.03    24510.98    135.40 o
   1   0   5       74.91      116.08      6.49 o
   2   0   5    13807.54    14110.49    109.83 o
   3   0   5     4257.51     4481.14     43.62 o
   4   0   5     2007.80     1825.72     34.36 o
   5   0   5       66.51       80.70      8.37 o
   6   0   5      237.17      241.07     10.78 o
   7   0   5     2400.57     2500.39     46.62 o
   8   0   5      453.59      424.41     19.60 o
   9   0   5      722.30      751.39     28.10 o
  10   0   5      887.74      911.41     41.81 o
 -12   1   5      345.83      348.40     38.39 o
 -11   1   5     2035.62     2094.23     63.88 o
 -10   1   5     1404.51     1367.18     59.26 o
  -9   1   5      165.98      181.97     15.95 o
  -8   1   5      658.10      683.70     22.57 o
  -7   1   5      835.72      825.65     26.46 o
  -6   1   5      202.38      241.87      8.83 o
  -5   1   5      241.41      253.69     10.20 o
  -4   1   5    21997.80    21196.26    501.79 o
  -3   1   5    14132.33    13649.60    266.56 o
  -2   1   5      363.99      406.70      6.68 o
  -1   1   5     9159.98     9034.38     91.22 o
   0   1   5     7451.42     7649.55     64.37 o
   1   1   5      977.96     1032.64     15.35 o
   2   1   5     7380.20     7408.07     60.35 o
   3   1   5    13078.08    12357.66    177.53 o
   4   1   5     6810.98     6935.11     73.10 o
   5   1   5    13618.62    13428.93    228.30 o
   6   1   5    10066.93    10581.40    202.31 o
   7   1   5      591.70      637.20     26.03 o
   8   1   5     2840.72     2897.65    101.25 o
   9   1   5     1388.86     1425.68     50.92 o
 -12   2   5      100.16      118.10     27.41 o
 -11   2   5      646.05      647.15     24.79 o
 -10   2   5      658.31      658.11     23.04 o
  -9   2   5     3910.40     4059.69    124.39 o
  -8   2   5     6095.56     5817.52    348.52 o
  -7   2   5     3267.91     3033.92    111.38 o
  -6   2   5     3410.71     3218.49     91.64 o
  -5   2   5    13492.24    13733.81    301.66 o
  -4   2   5    13494.22    13527.32    283.43 o
  -3   2   5     2407.07     2493.30     34.45 o
  -2   2   5     1931.17     1993.65     37.50 o
  -1   2   5     3364.16     3402.72     49.25 o
   0   2   5      285.97      343.09      9.46 o
   1   2   5      767.62      742.69     16.29 o
   2   2   5     9130.48     9089.63     68.26 o
   3   2   5    17471.68    17426.60    148.65 o
   4   2   5     1356.54     1354.08     22.81 o
   5   2   5     3034.51     3132.04     57.38 o
   6   2   5     4428.35     4683.43    102.41 o
   7   2   5       36.45       41.51     15.29 o
   8   2   5     1004.34      997.60     33.04 o
   9   2   5     1093.33     1082.61     75.87 o
 -12   3   5      917.54      902.08     63.86 o
 -11   3   5     2453.38     2425.97     94.06 o
 -10   3   5     1020.94     1036.50     45.33 o
  -9   3   5      408.33      418.32     19.74 o
  -8   3   5     8458.03     8096.60    337.49 o
  -7   3   5     8574.78     8318.48    292.54 o
  -6   3   5       15.67       26.03      8.53 o
  -5   3   5     6343.84     6132.02    165.05 o
  -4   3   5     1786.00     1847.91     43.97 o
  -3   3   5      468.52      491.82     10.66 o
  -2   3   5    25250.19    25489.29    584.29 o
  -1   3   5     8698.44     8691.53    140.06 o
   0   3   5     3444.43     3510.98     61.27 o
   1   3   5    12918.69    13329.91    118.45 o
   2   3   5    13974.96    13595.00     72.86 o
   3   3   5      538.48      537.88     15.42 o
   4   3   5      155.06      158.92     13.20 o
   5   3   5      765.81      767.66     20.59 o
   6   3   5      758.76      808.21     25.23 o
   7   3   5      189.65      202.73     19.11 o
   8   3   5     2040.47     2112.96    100.32 o
 -12   4   5     2004.05     1868.96    166.82 o
 -11   4   5      354.84      326.42     22.42 o
 -10   4   5      117.14      113.53     18.14 o
  -9   4   5       39.91       42.64     12.14 o
  -8   4   5     1312.70     1236.39     52.59 o
  -7   4   5       59.32       69.84     10.38 o
  -6   4   5     2928.61     2840.56    117.32 o
  -5   4   5     9237.35     9646.79    321.74 o
  -4   4   5    10751.93    10886.70    310.34 o
  -3   4   5      456.54      481.64     13.75 o
  -2   4   5    17478.21    18142.97    421.61 o
  -1   4   5    16909.07    16585.57    295.78 o
   0   4   5     6963.45     6904.67     89.48 o
   1   4   5     5236.02     5267.01     51.93 o
   2   4   5     5624.82     5453.52     43.50 o
   3   4   5        9.95       32.02     11.64 o
   4   4   5     3214.61     3152.96     51.63 o
   5   4   5     3052.51     3038.20     57.83 o
   6   4   5       34.20       53.50     17.15 o
   7   4   5     2110.28     2173.16    105.54 o
 -11   5   5     1754.78     1646.70     99.66 o
 -10   5   5        6.16       -5.36     19.44 o
  -9   5   5     1046.98      991.51     36.61 o
  -8   5   5      531.72      486.10     26.18 o
  -7   5   5     1163.76     1154.09     66.38 o
  -6   5   5     5859.29     5879.88    240.79 o
  -5   5   5     4995.95     4830.58    245.68 o
  -4   5   5      137.87      154.60      8.81 o
  -3   5   5     5392.24     5336.25    138.06 o
  -2   5   5      318.55      347.16     13.84 o
  -1   5   5      910.02      937.93     17.70 o
   0   5   5      619.47      676.06     17.89 o
   1   5   5     3117.22     2996.15     36.65 o
   2   5   5     8882.38     8864.70     64.53 o
   3   5   5       51.02       79.45     16.08 o
   4   5   5     3445.27     3473.80     46.88 o
   5   5   5     8346.32     8416.69    109.44 o
   6   5   5     1109.00     1144.92     44.03 o
   7   5   5       41.12       44.93     44.93 o
 -11   6   5       99.64       90.42     23.58 o
 -10   6   5      756.15      706.73     39.58 o
  -9   6   5     5952.03     5507.62    235.55 o
  -8   6   5    11924.42    11035.05    646.84 o
  -7   6   5       26.04       31.59     14.13 o
  -6   6   5     1981.47     2033.80     91.84 o
  -5   6   5    14738.98    13895.82    540.97 o
  -4   6   5     1527.31     1593.93     44.17 o
  -3   6   5     2248.50     2255.89     59.68 o
  -2   6   5     1729.19     1847.39     37.07 o
  -1   6   5      137.03      189.30     18.98 o
   0   6   5     7398.19     7248.77    125.18 o
   1   6   5     1244.61     1306.29     33.20 o
   2   6   5      437.09      474.83     22.65 o
   3   6   5     2627.36     2678.34     39.44 o
   4   6   5      879.79      854.48     27.29 o
   5   6   5        9.79       11.45     17.69 o
   6   6   5      258.94      264.71     51.89 o
 -11   7   5      248.87      180.35     36.61 o
 -10   7   5      877.95      785.30     58.90 o
  -9   7   5      392.19      318.35     21.01 o
  -8   7   5       82.15       62.12     18.09 o
  -7   7   5      109.30       85.01     21.78 o
  -6   7   5     1706.89     1649.69    103.24 o
  -5   7   5     1448.74     1481.72     74.96 o
  -4   7   5      950.23      979.67     28.76 o
  -3   7   5    10117.38    10441.18    236.31 o
  -2   7   5    12808.79    13088.32    268.04 o
  -1   7   5     3723.07     3793.16     88.41 o
   0   7   5     4136.60     4200.88     92.07 o
   1   7   5     8703.91     8306.03    132.75 o
   2   7   5     1683.87     1684.61     35.40 o
   3   7   5       54.70       73.88     18.26 o
   4   7   5     1185.98     1152.66     30.70 o
 -10   8   5      333.50      294.59     29.08 o
  -9   8   5     1014.05      935.74     52.28 o
  -8   8   5       35.76       24.66     22.43 o
  -7   8   5      130.85      131.19     22.72 o
  -6   8   5      501.95      529.91     43.18 o
  -5   8   5     2041.15     1995.22     61.52 o
  -4   8   5     2110.33     2223.78     81.46 o
  -3   8   5      361.06      415.51     24.49 o
  -2   8   5       55.29       62.26     17.01 o
  -1   8   5      610.85      594.24     22.07 o
   0   8   5      186.56      185.53     22.42 o
   1   8   5      587.35      576.66     28.48 o
   2   8   5       35.65       59.41     19.65 o
   3   8   5     2707.28     2666.93     61.95 o
  -9   9   5     1988.67     1923.77    194.42 o
  -8   9   5        6.82       31.77     23.23 o
  -7   9   5     3695.62     3543.10    237.49 o
  -6   9   5     8376.08     8302.16    368.59 o
  -5   9   5     3900.62     4055.71    155.52 o
  -4   9   5      557.84      548.94     29.71 o
  -3   9   5     1711.10     1791.56     41.57 o
  -2   9   5      998.13     1051.66     31.56 o
  -1   9   5       50.69       85.98     22.87 o
   0   9   5      108.12      132.98     22.53 o
   1   9   5       63.57       54.13     22.15 o
   2   9   5      775.33      702.39     47.16 o
  -8  10   5      686.00      741.60     93.35 o
  -7  10   5        4.96        6.75     22.53 o
  -6  10   5      792.04      740.70     44.30 o
  -5  10   5      150.06      169.94     25.52 o
  -4  10   5      513.73      518.86     31.86 o
  -3  10   5     3604.13     3675.57    102.85 o
  -2  10   5      661.93      611.25     35.97 o
  -1  10   5     2885.00     2837.60     84.38 o
  -1 -12   6     3269.95     3234.77     86.68 o
   0 -12   6     2292.76     2274.80     87.22 o
   1 -12   6      204.84      207.90     27.01 o
   2 -12   6     5563.42     5736.59    168.08 o
   3 -12   6     5194.77     5416.75     74.35 o
   4 -12   6      572.55      582.65     29.48 o
   5 -12   6      211.97      223.82     25.68 o
   6 -12   6     1750.87     1670.80     62.05 o
  -3 -11   6      986.85      891.46     50.68 o
  -2 -11   6      186.36      212.89     26.47 o
  -1 -11   6      257.09      265.12     22.74 o
   0 -11   6     1862.43     1899.09     49.71 o
   1 -11   6     1059.54     1044.65     40.55 o
   2 -11   6     1886.03     1852.09     40.43 o
   3 -11   6      409.56      442.16     25.66 o
   4 -11   6       68.28       67.50     21.77 o
   5 -11   6     4015.47     4080.10     64.56 o
   6 -11   6     2464.72     2534.03     47.99 o
   7 -11   6      125.71      105.52     23.44 o
   8 -11   6     3032.21     3056.39     94.22 o
  -4 -10   6     3810.33     3809.17     66.55 o
  -3 -10   6        4.96       28.69     20.80 o
  -2 -10   6     1779.99     1724.89     32.53 o
  -1 -10   6     2641.15     2608.37     63.14 o
   0 -10   6     1246.22     1275.29     37.02 o
   1 -10   6      129.37      133.50     16.11 o
   2 -10   6      155.59      153.06     15.45 o
   3 -10   6      670.72      677.08     22.89 o
   4 -10   6      620.20      650.03     20.25 o
   5 -10   6     1149.96     1242.19     29.97 o
   6 -10   6     2798.81     2854.21     52.93 o
   7 -10   6      618.59      561.37     25.33 o
   8 -10   6       55.30       46.37     19.16 o
   9 -10   6     1532.61     1419.89     83.78 o
  -6  -9   6       12.45       19.11     29.82 o
  -5  -9   6      652.64      591.71     31.16 o
  -4  -9   6     2564.84     2574.20     70.32 o
  -3  -9   6        6.51       19.97     17.02 o
  -2  -9   6      688.71      664.97     19.35 o
  -1  -9   6     4466.89     4537.43     47.67 o
   0  -9   6      520.29      510.25     16.21 o
   1  -9   6     8846.24     8715.77    100.23 o
   2  -9   6     6657.86     6667.96     71.11 o
   3  -9   6     3095.29     3232.51     77.06 o
   4  -9   6     5193.68     5378.84     83.77 o
   5  -9   6     4599.21     4730.77     67.68 o
   6  -9   6     2856.77     2862.60     56.69 o
   7  -9   6       48.81       46.66     17.25 o
   8  -9   6       22.93       26.13     17.67 o
   9  -9   6      144.83      145.90     22.19 o
  -7  -8   6      517.77      444.69     39.33 o
  -6  -8   6       94.02       63.23     25.81 o
  -5  -8   6       31.44       36.69     21.53 o
  -4  -8   6       58.31       47.93     17.95 o
  -3  -8   6      747.99      707.90     18.84 o
  -2  -8   6     2625.13     2542.55     43.84 o
  -1  -8   6     8008.49     7847.28     73.76 o
   0  -8   6     3042.81     3028.54     39.59 o
   1  -8   6     3885.51     3852.20     45.33 o
   2  -8   6     7227.81     7312.50     90.90 o
   3  -8   6     2547.90     2503.44     34.46 o
   4  -8   6      297.72      289.79     16.46 o
   5  -8   6     4628.83     4751.86     80.41 o
   6  -8   6      453.54      464.71     20.38 o
   7  -8   6     2942.70     3013.72     72.82 o
   8  -8   6     7510.51     7436.95    194.97 o
   9  -8   6      260.36      235.50     20.67 o
  10  -8   6       65.42       65.70     33.09 o
  -8  -7   6      424.95      372.41     45.15 o
  -7  -7   6      181.60      144.44     32.67 o
  -6  -7   6     1733.31     1736.17     42.20 o
  -5  -7   6     3231.17     3170.33     61.13 o
  -4  -7   6      510.74      494.72     18.88 o
  -3  -7   6     3298.44     3192.61     44.47 o
  -2  -7   6    10377.45    10171.99    100.37 o
  -1  -7   6     1166.01     1192.76     21.74 o
   0  -7   6       99.12      113.90      9.59 o
   1  -7   6     1574.95     1602.30     18.95 o
   2  -7   6      115.48      150.95      9.73 o
   3  -7   6      117.60      125.23      5.29 o
   4  -7   6     7651.26     7605.52    125.35 o
   5  -7   6     3597.82     3771.19     43.13 o
   6  -7   6     4631.84     4563.60     99.00 o
   7  -7   6      292.85      325.31     16.41 o
   8  -7   6     4978.89     4976.96    138.49 o
   9  -7   6     2532.35     2505.83     90.57 o
  10  -7   6       23.76       50.45     21.92 o
  -8  -6   6      744.00      727.42     38.60 o
  -7  -6   6       14.88       30.17     18.87 o
  -6  -6   6     6082.97     5888.02    116.17 o
  -5  -6   6     6221.77     6071.72    115.01 o
  -4  -6   6     6133.02     5911.17     83.82 o
  -3  -6   6     1480.45     1457.82     28.94 o
  -2  -6   6     9030.22     8693.29    110.09 o
  -1  -6   6     1196.12     1213.35     18.22 o
   0  -6   6     1076.74     1141.03     13.18 o
   1  -6   6     6877.28     6693.95     52.46 o
   2  -6   6      728.97      792.25     16.32 o
   3  -6   6     5316.76     5258.12     74.33 o
   4  -6   6    14703.29    14495.77    216.77 o
   5  -6   6     2461.88     2374.37     34.98 o
   6  -6   6       76.90       93.94     12.11 o
   7  -6   6     1591.92     1551.16     25.10 o
   8  -6   6      361.66      329.65     17.01 o
   9  -6   6       85.62       72.28     22.12 o
  10  -6   6      117.14      103.92     23.94 o
  -9  -5   6      514.93      480.86     35.53 o
  -8  -5   6       28.68       22.97     19.96 o
  -7  -5   6      938.86      938.96     26.80 o
  -6  -5   6      557.88      549.55     20.52 o
  -5  -5   6      585.21      585.14     18.78 o
  -4  -5   6     1378.81     1327.14     25.01 o
  -3  -5   6      395.53      392.49      7.22 o
  -2  -5   6    10624.92    10268.09     82.61 o
  -1  -5   6      270.23      287.05      6.63 o
   0  -5   6     8425.86     8489.03     56.46 o
   1  -5   6    28903.68    28696.00    214.21 o
   2  -5   6    18823.76    18141.52     99.67 o
   3  -5   6       80.23      105.91      9.52 o
   4  -5   6     9438.78     8665.42    186.16 o
   5  -5   6    13291.55    13364.19    168.30 o
   6  -5   6      783.41      825.26     14.35 o
   7  -5   6     1987.07     1938.66     46.35 o
   8  -5   6     1044.57     1056.44     26.79 o
   9  -5   6      185.92      204.24     22.14 o
  10  -5   6     3218.80     3064.95    134.69 o
 -10  -4   6      826.73      910.33     43.50 o
  -9  -4   6     3007.68     3066.40     90.37 o
  -8  -4   6     3556.70     3509.17     97.23 o
  -7  -4   6      185.88      183.63     17.06 o
  -6  -4   6     1766.91     1723.27     29.18 o
  -5  -4   6      301.93      294.19     14.29 o
  -4  -4   6     1995.24     1951.64     51.26 o
  -3  -4   6     4164.61     4193.18     72.51 o
  -2  -4   6      522.70      529.93     11.34 o
  -1  -4   6     5123.32     5091.20     39.42 o
   0  -4   6    12067.93    12018.49     65.98 o
   1  -4   6      817.54      818.96      9.62 o
   2  -4   6      208.00      244.54      7.51 o
   3  -4   6     1449.43     1467.59     17.52 o
   4  -4   6     2465.80     2484.13     28.23 o
   5  -4   6     2544.47     2472.59     29.42 o
   6  -4   6      866.43      872.15     17.17 o
   7  -4   6    14867.87    14689.99    251.63 o
   8  -4   6     6484.00     6658.48    145.25 o
   9  -4   6      428.39      439.09     22.59 o
  10  -4   6     2270.91     2241.17     74.88 o
 -10  -3   6      291.07      317.98     25.89 o
  -9  -3   6      201.21      194.38     22.28 o
  -8  -3   6      143.59      161.22     20.77 o
  -7  -3   6     4693.89     4616.97     87.17 o
  -6  -3   6    12236.26    11925.29    218.19 o
  -5  -3   6     6264.94     6100.71     71.58 o
  -4  -3   6     2121.62     2061.88     22.05 o
  -3  -3   6    41481.20    41150.12    622.48 o
  -2  -3   6    13343.05    13155.70    187.15 o
  -1  -3   6     4431.42     4409.51     32.50 o
   0  -3   6     9848.83     9397.78    109.40 o
   1  -3   6     5518.96     5484.46     42.14 o
   2  -3   6     2313.15     2290.76     25.12 o
   3  -3   6     3239.34     3147.37     28.82 o
   4  -3   6     1718.45     1679.78     18.90 o
   5  -3   6     5094.96     4857.34     55.26 o
   6  -3   6     1826.08     1802.82     26.17 o
   7  -3   6     2428.24     2371.63     38.03 o
   8  -3   6      259.74      287.00     15.62 o
   9  -3   6       43.52       51.69     18.55 o
  10  -3   6      869.27      860.11     27.89 o
 -11  -2   6      117.38      100.68     25.03 o
 -10  -2   6      152.72      163.56     22.84 o
  -9  -2   6      265.61      270.58     20.51 o
  -8  -2   6     1139.59     1123.35     27.66 o
  -7  -2   6      177.70      185.27     14.35 o
  -6  -2   6      126.23      143.03     12.25 o
  -5  -2   6     2914.91     2890.48     51.28 o
  -4  -2   6      259.99      263.67      6.36 o
  -3  -2   6     1801.61     1852.22     30.20 o
  -2  -2   6      581.62      543.26     10.72 o
  -1  -2   6    10116.88    10110.68     88.65 o
   0  -2   6    25814.35    24288.26    291.61 o
   1  -2   6    20797.71    20163.95     95.06 o
   2  -2   6       26.99       50.15      4.34 o
   3  -2   6    31745.24    31019.18    162.12 o
   4  -2   6    29239.96    28591.58    267.23 o
   5  -2   6     1525.88     1537.53     26.28 o
   6  -2   6     1070.44     1088.09     25.34 o
   7  -2   6     2482.22     2468.17     32.53 o
   8  -2   6      901.34      899.03     23.17 o
   9  -2   6     1498.55     1483.75     50.06 o
  10  -2   6      122.04      114.99     26.74 o
 -11  -1   6     1181.73     1268.73     43.41 o
 -10  -1   6     4763.61     5148.55    117.55 o
  -9  -1   6     6268.82     6473.81    180.13 o
  -8  -1   6      124.52      146.25     14.59 o
  -7  -1   6     4442.16     4418.19    135.52 o
  -6  -1   6     6009.92     5799.30    111.07 o
  -5  -1   6     1500.69     1351.31     37.27 o
  -4  -1   6      655.83      682.60     16.70 o
  -3  -1   6      182.69      194.40      5.04 o
  -2  -1   6     2505.88     2516.03     33.30 o
  -1  -1   6    12828.36    12625.76    107.58 o
   0  -1   6     1735.51     1708.50     18.66 o
   1  -1   6     4762.38     4845.60     36.06 o
   2  -1   6     2396.33     2492.67     24.38 o
   3  -1   6      207.98      204.05      7.42 o
   4  -1   6     4391.67     4457.94     62.19 o
   5  -1   6     1209.00     1227.82     21.07 o
   6  -1   6     5568.38     5700.58     88.83 o
   7  -1   6     7859.05     7974.73    190.04 o
   8  -1   6       23.24       37.27     16.58 o
   9  -1   6     2919.11     3029.61     68.13 o
  10  -1   6     4142.34     4227.02    182.15 o
 -11   0   6       50.96       38.23     22.18 o
 -10   0   6      513.18      570.38     23.66 o
  -9   0   6      318.42      311.37     17.96 o
  -8   0   6      466.26      488.24     17.12 o
  -7   0   6     2698.52     2699.48     57.34 o
  -6   0   6     7944.45     7729.27    164.83 o
  -5   0   6     9062.58     8908.58    141.47 o
  -4   0   6    28597.57    26893.67    440.23 o
  -3   0   6    33676.87    32616.83    590.31 o
  -2   0   6     2386.71     2344.46     40.56 o
  -1   0   6    19632.76    19557.40    243.36 o
   0   0   6    24292.28    23923.07    233.28 o
   1   0   6     4311.24     4462.80     42.57 o
   2   0   6      914.23      940.59     13.32 o
   3   0   6       56.20       86.18      6.96 o
   4   0   6      860.58      884.84     17.72 o
   5   0   6     1851.29     1892.17     34.17 o
   6   0   6       59.12       61.32     12.49 o
   7   0   6     2028.46     2152.18     52.89 o
   8   0   6     1030.00     1028.08     34.09 o
   9   0   6       67.02       67.05     19.73 o
 -11   1   6      141.98      121.76     18.88 o
 -10   1   6       19.47       16.40     16.50 o
  -9   1   6       47.64       59.39     14.59 o
  -8   1   6      407.21      441.87     17.80 o
  -7   1   6      885.75      860.13     30.86 o
  -6   1   6    11293.10    11090.74    275.40 o
  -5   1   6     1938.16     1820.42     44.89 o
  -4   1   6     3366.07     3275.92     84.14 o
  -3   1   6     4544.12     4645.78    102.04 o
  -2   1   6      876.48      891.67     13.41 o
  -1   1   6     9856.24     9783.95    105.74 o
   0   1   6     5235.21     5185.03     65.92 o
   1   1   6       56.07       61.88      5.66 o
   2   1   6    33499.48    32684.94    269.02 o
   3   1   6    21398.61    21414.91    145.23 o
   4   1   6      930.18      927.08     16.16 o
   5   1   6      795.70      820.10     18.54 o
   6   1   6    11524.98    12064.03    255.93 o
   7   1   6     1869.59     1951.24     40.59 o
   8   1   6       90.71      100.32     18.17 o
   9   1   6      189.26      232.05     25.22 o
 -12   2   6       80.24       74.78     35.12 o
 -11   2   6     3687.56     3756.87    130.20 o
 -10   2   6     1941.16     1963.50     72.32 o
  -9   2   6      333.20      352.68     21.65 o
  -8   2   6     8060.04     8435.57    430.13 o
  -7   2   6    10879.43    10452.62    323.71 o
  -6   2   6     1703.59     1701.12     53.29 o
  -5   2   6      107.06      116.80      7.11 o
  -4   2   6     3760.81     3742.74     96.90 o
  -3   2   6      454.05      481.64     11.03 o
  -2   2   6      281.08      314.24      5.14 o
  -1   2   6     5861.22     5910.32    101.31 o
   0   2   6     8534.32     8442.96    122.35 o
   1   2   6     5765.00     5899.65     88.00 o
   2   2   6      215.96      252.36      8.21 o
   3   2   6     5172.32     5118.58     65.16 o
   4   2   6     2432.83     2398.91     33.62 o
   5   2   6      944.56      936.72     21.56 o
   6   2   6     1689.45     1718.03     40.53 o
   7   2   6      183.12      196.48     19.21 o
   8   2   6     1237.12     1263.37     55.59 o
 -12   3   6      156.89      139.80     25.46 o
 -11   3   6     1389.84     1353.77     59.75 o
 -10   3   6     2679.49     2741.35    104.21 o
  -9   3   6      827.92      800.09     47.92 o
  -8   3   6     1228.02     1230.58     50.68 o
  -7   3   6     4250.31     4190.88    193.94 o
  -6   3   6      417.64      427.47     15.57 o
  -5   3   6     8009.14     8009.60    382.06 o
  -4   3   6     7678.71     7747.76    214.82 o
  -3   3   6     1044.04     1132.92     25.24 o
  -2   3   6    22275.90    22972.39    543.80 o
  -1   3   6    21294.77    22128.01    497.19 o
   0   3   6     8267.35     8390.54    155.23 o
   1   3   6      611.03      649.21     19.52 o
   2   3   6     1771.04     1800.67     23.86 o
   3   3   6      818.63      812.61     18.04 o
   4   3   6      269.08      274.10     17.23 o
   5   3   6        9.60       16.39     15.39 o
   6   3   6     4053.96     4040.51     89.91 o
   7   3   6      457.73      457.06     25.24 o
   8   3   6       20.78       36.58     37.84 o
 -11   4   6      255.21      236.61     21.48 o
 -10   4   6     1286.92     1337.75     55.33 o
  -9   4   6      142.17      148.95     19.29 o
  -8   4   6     1172.75     1187.96     38.37 o
  -7   4   6     3906.76     3884.14    149.35 o
  -6   4   6       67.48       70.91     12.67 o
  -5   4   6     4211.90     4212.81    139.24 o
  -4   4   6    17675.86    18755.72    540.20 o
  -3   4   6     4743.84     4999.36    151.40 o
  -2   4   6       16.92       36.55      6.34 o
  -1   4   6     9620.90     9880.33    166.38 o
   0   4   6     2036.84     2196.84     41.73 o
   1   4   6     4900.26     4799.66     53.55 o
   2   4   6     5186.49     5158.66     48.57 o
   3   4   6      758.39      796.67     23.05 o
   4   4   6     1797.48     1769.51     32.13 o
   5   4   6     8460.57     8779.74    141.79 o
   6   4   6     2822.30     2837.69     69.73 o
   7   4   6       51.49       61.37     24.74 o
 -11   5   6      872.26      857.28     53.45 o
 -10   5   6       83.17       88.27     20.67 o
  -9   5   6     3126.95     2719.94     94.13 o
  -8   5   6     3661.45     3502.67    193.59 o
  -7   5   6      472.78      450.57     17.05 o
  -6   5   6     2477.12     2527.36    111.73 o
  -5   5   6     6260.16     6482.03    302.42 o
  -4   5   6     1139.10     1156.62     37.40 o
  -3   5   6      296.38      325.88     13.65 o
  -2   5   6     2496.30     2509.45     52.54 o
  -1   5   6     1006.51      939.10     20.60 o
   0   5   6     1545.06     1596.72     26.08 o
   1   5   6     2127.88     2145.36     28.56 o
   2   5   6     9438.80     9480.02     85.51 o
   3   5   6     4948.85     4926.39     61.50 o
   4   5   6       41.30       39.64     17.77 o
   5   5   6     2172.98     2151.04     37.71 o
   6   5   6      791.62      844.77     36.12 o
 -11   6   6     2064.49     2000.81    112.52 o
 -10   6   6     1256.55     1199.99     76.84 o
  -9   6   6     2136.44     1985.98     77.01 o
  -8   6   6     6173.55     5972.18    289.06 o
  -7   6   6     1383.32     1418.06     50.37 o
  -6   6   6       44.94       85.55     18.10 o
  -5   6   6     3930.90     4100.25    182.62 o
  -4   6   6      148.43      172.27     17.32 o
  -3   6   6     2484.35     2574.29     94.78 o
  -2   6   6     8199.64     8521.91    181.72 o
  -1   6   6      593.88      614.62     21.89 o
   0   6   6     1045.44     1072.76     24.54 o
   1   6   6     3885.46     3902.81     58.39 o
   2   6   6     3186.24     3267.41     45.62 o
   3   6   6       52.82       46.27     17.82 o
   4   6   6       59.91       55.42     18.72 o
   5   6   6      401.03      358.55     22.97 o
 -10   7   6       31.78       10.48     22.50 o
  -9   7   6       33.48       23.61     18.11 o
  -8   7   6      350.82      338.51     22.47 o
  -7   7   6      584.44      548.21     27.74 o
  -6   7   6     2510.76     2497.30    125.87 o
  -5   7   6     8009.85     8022.31    293.01 o
  -4   7   6     3763.32     3855.01    156.11 o
  -3   7   6      406.00      423.92     24.26 o
  -2   7   6     8572.80     8832.89    233.71 o
  -1   7   6    10021.81    10168.60    247.32 o
   0   7   6       72.52       93.36     21.27 o
   1   7   6      404.75      373.86     24.81 o
   2   7   6     2193.71     2193.52     43.01 o
   3   7   6       96.79      129.39     19.97 o
   4   7   6     2598.96     2561.57     47.09 o
 -10   8   6      129.15      130.91     32.73 o
  -9   8   6      190.48      190.79     22.23 o
  -8   8   6       87.54       72.86     22.57 o
  -7   8   6     1260.12     1294.14    101.88 o
  -6   8   6     3873.19     3817.91    161.42 o
  -5   8   6        1.18       25.04     18.82 o
  -4   8   6       75.16       76.47     21.78 o
  -3   8   6      911.06      948.20     40.77 o
  -2   8   6       14.02       30.58     18.54 o
  -1   8   6       71.85       78.38     21.79 o
   0   8   6      899.02      889.05     33.99 o
   1   8   6     3909.74     3868.65     76.75 o
   2   8   6     3351.86     3307.96     69.47 o
  -8   9   6     2989.61     2883.83    176.22 o
  -7   9   6       78.19       93.54     23.55 o
  -6   9   6     2818.96     2794.99    141.35 o
  -5   9   6     2999.47     3020.60    130.09 o
  -4   9   6       14.75       14.97     23.84 o
  -3   9   6      484.14      483.97     25.36 o
  -2   9   6      108.93       96.55     26.28 o
  -1   9   6      714.67      687.22     35.52 o
   0   9   6     1064.99     1067.65     37.83 o
   1   9   6      807.15      775.95     52.01 o
  -6  10   6     1212.32     1258.64    135.82 o
  -5  10   6      483.58      503.20     34.65 o
  -4  10   6      264.56      241.44     25.79 o
  -3  10   6     7642.33     7958.75    376.99 o
  -1 -12   7     2883.87     2697.31     82.07 o
   0 -12   7     5851.87     5550.44     92.65 o
   1 -12   7     1343.05     1325.90     41.88 o
   2 -12   7      179.77      180.65     29.76 o
   3 -12   7     1301.73     1355.04     84.65 o
   4 -12   7     2041.70     2114.72     51.46 o
   5 -12   7      196.40      180.85     26.96 o
   6 -12   7      305.41      301.73     50.39 o
  -3 -11   7      485.95      453.51     37.36 o
  -2 -11   7      120.38      110.76     27.53 o
  -1 -11   7      302.94      315.03     29.84 o
   0 -11   7      909.20      842.45     35.42 o
   1 -11   7       70.38       86.05     25.13 o
   2 -11   7      913.48      873.74     32.29 o
   3 -11   7     3833.00     3928.44     79.45 o
   4 -11   7      401.60      415.13     28.35 o
   5 -11   7     2172.14     2181.06     44.95 o
   6 -11   7     6583.58     6759.57    106.59 o
   7 -11   7     4831.10     5068.70     68.02 o
  -4 -10   7     3708.87     3505.52     96.26 o
  -3 -10   7     1637.17     1532.80     45.46 o
  -2 -10   7      132.68      132.90     21.63 o
  -1 -10   7       94.63      103.29     17.85 o
   0 -10   7       99.93      145.15     18.25 o
   1 -10   7      484.44      536.84     22.49 o
   2 -10   7       34.28       53.13     15.98 o
   3 -10   7     1254.20     1329.28     35.39 o
   4 -10   7     3093.04     3143.71     49.25 o
   5 -10   7       47.89       60.52     16.45 o
   6 -10   7      196.29      219.70     23.96 o
   7 -10   7      515.87      506.77     25.73 o
   8 -10   7        4.71       10.34     21.40 o
  -6  -9   7      280.25      272.42     34.40 o
  -5  -9   7      174.14      154.35     24.69 o
  -4  -9   7     1457.27     1358.66     36.51 o
  -3  -9   7       62.84       71.83     16.66 o
  -2  -9   7     2740.96     2656.20     39.86 o
  -1  -9   7    12534.35    12510.71    283.40 o
   0  -9   7      788.36      783.69     23.79 o
   1  -9   7      235.39      259.86     17.65 o
   2  -9   7    11979.27    12504.71    151.32 o
   3  -9   7     8721.90     9396.29    191.54 o
   4  -9   7       25.41       24.86     14.49 o
   5  -9   7      230.38      237.19     17.17 o
   6  -9   7      225.57      219.71     17.65 o
   7  -9   7      181.51      193.99     18.52 o
   8  -9   7       55.69       77.74     17.50 o
   9  -9   7       97.93       80.25     19.79 o
  -7  -8   7      260.92      220.15     33.18 o
  -6  -8   7      141.03      110.95     26.72 o
  -5  -8   7      935.36      880.19     37.41 o
  -4  -8   7     1419.72     1429.26     54.73 o
  -3  -8   7     1073.01     1028.16     25.81 o
  -2  -8   7        8.99       19.90     13.41 o
  -1  -8   7     4220.29     4196.50     68.29 o
   0  -8   7     5104.89     4979.09     44.10 o
   1  -8   7       39.54       53.47     11.58 o
   2  -8   7     1941.46     1931.61     38.37 o
   3  -8   7     2366.06     2336.04     48.45 o
   4  -8   7     1886.53     1898.55     43.86 o
   5  -8   7     7364.91     7430.55     75.15 o
   6  -8   7     6027.64     5928.80     87.39 o
   7  -8   7      297.17      317.78     18.21 o
   8  -8   7     5097.72     5139.40    120.94 o
   9  -8   7     3293.83     3227.67     78.05 o
  -8  -7   7      701.80      650.33     49.94 o
  -7  -7   7      733.47      694.05     33.29 o
  -6  -7   7     2142.98     2141.12     45.44 o
  -5  -7   7     6070.91     5964.85    124.52 o
  -4  -7   7     3298.25     3174.93     45.35 o
  -3  -7   7      125.13      136.57     12.80 o
  -2  -7   7     3425.26     3346.99     30.44 o
  -1  -7   7     2232.60     2196.69     23.75 o
   0  -7   7     1130.76     1160.58     14.89 o
   1  -7   7       39.02       48.28      6.03 o
   2  -7   7     5754.15     5733.54     67.68 o
   3  -7   7     3321.58     3319.50     46.61 o
   4  -7   7       44.14       70.17     10.29 o
   5  -7   7     1638.59     1650.92     39.26 o
   6  -7   7     9032.71     8986.51    150.62 o
   7  -7   7      679.65      626.71     20.31 o
   8  -7   7     1199.20     1246.80     27.32 o
   9  -7   7     1499.83     1441.23     61.08 o
  10  -7   7       19.38       19.55     26.69 o
  -8  -6   7     2233.12     2261.66     56.41 o
  -7  -6   7     2236.97     2165.88     72.64 o
  -6  -6   7        5.64       14.04     19.15 o
  -5  -6   7     3525.08     3531.17     88.78 o
  -4  -6   7     4907.73     4790.85     73.08 o
  -3  -6   7      439.94      431.35     14.15 o
  -2  -6   7     5289.67     5166.74     52.52 o
  -1  -6   7     2164.99     2141.75     24.04 o
   0  -6   7     1147.90     1107.35     22.77 o
   1  -6   7    19206.05    19361.81    196.08 o
   2  -6   7    16086.13    16059.82    153.59 o
   3  -6   7      486.44      478.46     15.44 o
   4  -6   7     2528.74     2487.50     28.06 o
   5  -6   7     4186.11     4203.21     63.36 o
   6  -6   7      631.29      635.72     18.22 o
   7  -6   7      117.89      122.75     14.77 o
   8  -6   7      502.69      529.16     19.77 o
   9  -6   7     1029.68     1047.82     38.78 o
  10  -6   7      375.47      357.86     28.87 o
  -9  -5   7     1110.32     1084.62     44.06 o
  -8  -5   7     1571.87     1510.36     46.19 o
  -7  -5   7       30.68       46.69     20.38 o
  -6  -5   7     1369.51     1306.97     26.79 o
  -5  -5   7       16.39       24.15     10.97 o
  -4  -5   7      808.18      777.62     18.55 o
  -3  -5   7     1206.60     1156.67     18.79 o
  -2  -5   7    20709.19    20418.16    229.72 o
  -1  -5   7    12446.76    12384.42     90.71 o
   0  -5   7     3082.14     2885.95     21.89 o
   1  -5   7    14025.48    13435.45     92.80 o
   2  -5   7     7678.11     7472.41     55.68 o
   3  -5   7     3023.04     2990.61     39.59 o
   4  -5   7     4585.11     4501.15     54.28 o
   5  -5   7     5171.14     5140.91     56.84 o
   6  -5   7      744.80      751.36     18.79 o
   7  -5   7     2500.51     2492.22     50.26 o
   8  -5   7     6664.76     6678.21    165.50 o
   9  -5   7      155.39      131.50     19.55 o
  10  -5   7      520.57      497.75     34.28 o
 -10  -4   7      206.56      235.56     36.36 o
  -9  -4   7     1245.90     1275.75     44.66 o
  -8  -4   7     1189.20     1180.29     44.62 o
  -7  -4   7      477.13      485.42     21.41 o
  -6  -4   7     2677.28     2629.21     58.48 o
  -5  -4   7     1690.67     1600.09     31.44 o
  -4  -4   7     1319.56     1315.83     20.67 o
  -3  -4   7     6580.48     6425.04     50.39 o
  -2  -4   7     9657.55     9671.79    150.45 o
  -1  -4   7      188.26      214.17      6.54 o
   0  -4   7      197.41      219.19     11.43 o
   1  -4   7     1317.48     1275.44     11.30 o
   2  -4   7      177.90      222.17     10.01 o
   3  -4   7      672.86      691.35     11.15 o
   4  -4   7     6414.60     6069.90     58.09 o
   5  -4   7    16764.22    16757.63    222.39 o
   6  -4   7     2152.39     2123.98     27.52 o
   7  -4   7     1809.93     1798.59     28.01 o
   8  -4   7     4764.16     4756.40    112.01 o
   9  -4   7     1611.46     1554.55     34.38 o
  10  -4   7       38.85       49.45     20.42 o
 -10  -3   7     1090.45     1180.91     71.77 o
  -9  -3   7     2198.57     2232.88    103.33 o
  -8  -3   7     2893.80     2874.75     69.90 o
  -7  -3   7      437.71      455.07     19.18 o
  -6  -3   7     9060.91     9147.97    210.98 o
  -5  -3   7    19843.45    20134.02    362.43 o
  -4  -3   7     1072.08     1078.38     18.75 o
  -3  -3   7     2089.69     1949.37     36.80 o
  -2  -3   7     6236.95     6207.65     70.64 o
  -1  -3   7     3346.36     3464.84     30.62 o
   0  -3   7    13229.22    12693.55    103.62 o
   1  -3   7     2735.97     2745.58     18.78 o
   2  -3   7       82.69      104.23      7.74 o
   3  -3   7    10084.23    10028.20     75.02 o
   4  -3   7     6485.14     6361.20     46.30 o
   5  -3   7     1323.07     1239.62     22.53 o
   6  -3   7      269.16      273.93     11.03 o
   7  -3   7      788.47      759.37     16.46 o
   8  -3   7      892.94      890.30     25.64 o
   9  -3   7      211.39      198.68     21.08 o
  10  -3   7      675.04      686.43     44.16 o
 -11  -2   7       11.59       10.79     58.41 o
 -10  -2   7     1412.18     1465.61     55.76 o
  -9  -2   7        3.93       10.98     17.22 o
  -8  -2   7       52.28       56.97     15.02 o
  -7  -2   7      573.58      560.91     18.55 o
  -6  -2   7      447.02      425.49     14.73 o
  -5  -2   7       97.15      116.33     11.65 o
  -4  -2   7     1044.24     1081.71     15.51 o
  -3  -2   7    11499.72    11170.59    128.24 o
  -2  -2   7    15855.85    15668.56    156.41 o
  -1  -2   7       61.31       79.78      5.35 o
   0  -2   7    17477.59    17076.74    126.41 o
   1  -2   7    40684.64    39838.02    177.14 o
   2  -2   7    13700.56    13544.96     69.83 o
   3  -2   7     1212.81     1271.36     13.91 o
   4  -2   7    11266.64    11150.53    107.69 o
   5  -2   7     1312.05     1322.74     23.07 o
   6  -2   7      127.25      125.67     10.81 o
   7  -2   7     2940.93     2904.58     67.81 o
   8  -2   7      100.03      105.43     18.82 o
   9  -2   7     1342.96     1336.82     47.12 o
 -11  -1   7      319.63      309.52     24.59 o
 -10  -1   7     2414.28     2453.17     42.70 o
  -9  -1   7     4601.37     4785.70    103.59 o
  -8  -1   7      813.07      816.46     21.94 o
  -7  -1   7      114.28      111.63     14.13 o
  -6  -1   7     1032.59     1019.78     31.74 o
  -5  -1   7      488.61      511.47     12.25 o
  -4  -1   7     2937.94     2907.11     44.57 o
  -3  -1   7     3522.97     3461.84     35.93 o
  -2  -1   7     2509.98     2579.64     31.53 o
  -1  -1   7     6564.96     6359.99     56.46 o
   0  -1   7      162.18      203.58      6.55 o
   1  -1   7     1260.29     1316.60     15.46 o
   2  -1   7      637.84      658.58     11.37 o
   3  -1   7     4346.80     4494.13     53.93 o
   4  -1   7     9154.63     9288.48    138.39 o
   5  -1   7      955.31     1023.59     20.38 o
   6  -1   7     3312.60     3373.32     62.53 o
   7  -1   7    10080.29    10539.65    196.62 o
   8  -1   7     3698.13     3864.64     88.26 o
   9  -1   7      249.58      259.89     24.36 o
 -11   0   7        9.06       18.44     23.17 o
 -10   0   7     1103.64     1165.61     31.29 o
  -9   0   7      425.31      423.22     20.47 o
  -8   0   7       69.41       88.58     12.97 o
  -7   0   7    14420.99    14508.77    514.65 o
  -6   0   7    14902.95    13947.60    314.67 o
  -5   0   7     2043.94     1901.62     43.45 o
  -4   0   7     3428.38     3351.49     54.73 o
  -3   0   7    29726.95    29101.52    612.98 o
  -2   0   7    13063.36    12827.45    232.72 o
  -1   0   7       81.06       91.93      6.43 o
   0   0   7     3717.79     3781.22     39.58 o
   1   0   7       50.97       72.91      7.44 o
   2   0   7      649.40      698.85     11.02 o
   3   0   7     2907.11     2890.25     29.34 o
   4   0   7       17.72       47.97      9.89 o
   5   0   7     3253.81     3375.79     45.05 o
   6   0   7     1859.26     1866.96     32.90 o
   7   0   7       52.20       51.94     13.59 o
   8   0   7       78.65       82.66     16.47 o
   9   0   7      193.82      222.18     41.19 o
 -11   1   7       17.83       21.31     19.46 o
 -10   1   7      306.37      321.43     21.51 o
  -9   1   7      887.62      967.66     25.85 o
  -8   1   7      427.10      445.56     17.99 o
  -7   1   7      839.90      805.13     29.11 o
  -6   1   7     2758.97     2718.94     84.14 o
  -5   1   7      518.85      508.60     13.82 o
  -4   1   7      271.74      300.86     13.40 o
  -3   1   7     3884.33     3940.32     73.36 o
  -2   1   7      126.78      152.35      6.50 o
  -1   1   7    12726.47    12662.68    179.49 o
   0   1   7    23504.40    23041.48    320.99 o
   1   1   7    19456.89    19086.11    375.22 o
   2   1   7     5443.70     5461.67     53.89 o
   3   1   7    14444.76    14469.75    162.32 o
   4   1   7    13211.08    13429.18    208.49 o
   5   1   7      819.32      852.39     23.09 o
   6   1   7     2145.79     2211.62     48.90 o
   7   1   7      316.30      318.09     20.22 o
   8   1   7       27.05       21.46     19.16 o
 -11   2   7     2974.23     2948.58    156.09 o
 -10   2   7     4799.17     4884.58    172.07 o
  -9   2   7     3300.73     3261.28    147.04 o
  -8   2   7      110.60      134.60     17.09 o
  -7   2   7     2672.51     2561.88     73.16 o
  -6   2   7     2628.20     2611.40     86.66 o
  -5   2   7      221.09      240.31      9.36 o
  -4   2   7      249.16      285.13      8.75 o
  -3   2   7     5778.03     5774.71    107.57 o
  -2   2   7     4004.63     4153.33     78.80 o
  -1   2   7     1072.33     1118.58     21.23 o
   0   2   7      875.23      875.96     16.97 o
   1   2   7     7809.70     7600.94    140.55 o
   2   2   7      191.76      249.12     13.42 o
   3   2   7     2905.53     2876.69     40.60 o
   4   2   7      805.32      827.83     19.34 o
   5   2   7     1346.00     1327.85     27.98 o
   6   2   7     5975.50     6233.35    170.12 o
   7   2   7     3154.98     3282.85     79.58 o
   8   2   7       14.48       31.67     35.65 o
 -11   3   7       31.51       30.40     18.85 o
 -10   3   7     1005.37     1012.09     42.95 o
  -9   3   7      245.78      253.31     19.40 o
  -8   3   7     2040.19     2058.90     71.36 o
  -7   3   7     6488.62     6504.06    274.89 o
  -6   3   7      278.93      288.55     13.12 o
  -5   3   7     2683.27     2639.94     90.45 o
  -4   3   7    32996.04    33863.48    947.31 o
  -3   3   7    13068.57    13442.33    382.16 o
  -2   3   7      187.39      187.40      9.01 o
  -1   3   7     4837.74     5116.38    120.38 o
   0   3   7     7239.95     7249.67    135.98 o
   1   3   7      107.01      122.52     11.83 o
   2   3   7      362.27      363.99     16.85 o
   3   3   7        4.24       25.95     14.22 o
   4   3   7     4586.88     4580.20     56.91 o
   5   3   7      219.23      198.57     18.87 o
   6   3   7      770.90      798.98     28.27 o
   7   3   7      415.02      363.60     26.02 o
 -11   4   7      293.73      330.32     22.87 o
 -10   4   7       10.23       32.64     22.50 o
  -9   4   7      300.88      294.93     22.10 o
  -8   4   7      751.59      731.74     34.07 o
  -7   4   7     4270.95     4342.40    212.30 o
  -6   4   7     6461.32     6678.59    327.95 o
  -5   4   7       35.96       42.64      8.61 o
  -4   4   7     2983.21     3091.74     87.75 o
  -3   4   7     2203.76     2303.97     75.95 o
  -2   4   7        0.03       17.81      7.14 o
  -1   4   7     9140.55     9538.57    236.09 o
   0   4   7     3262.96     3255.54     58.57 o
   1   4   7     2147.69     2171.18     38.05 o
   2   4   7    11587.29    11331.89    145.65 o
   3   4   7     8825.28     8701.42     65.35 o
   4   4   7      590.02      619.31     23.80 o
   5   4   7     2282.05     2285.47     45.56 o
   6   4   7     1861.78     1841.39     39.21 o
 -11   5   7     1826.89     1734.72    125.89 o
 -10   5   7     1061.58      951.03     41.13 o
  -9   5   7      483.11      447.22     19.85 o
  -8   5   7     4481.67     4170.90    198.01 o
  -7   5   7     4801.68     4867.50    226.55 o
  -6   5   7      701.37      700.47     24.86 o
  -5   5   7      280.20      295.49     19.03 o
  -4   5   7      798.54      795.14     29.93 o
  -3   5   7       90.66      109.88     12.46 o
  -2   5   7       89.69      108.15     13.18 o
  -1   5   7     3545.26     3630.56     69.91 o
   0   5   7    11717.13    12069.89    215.07 o
   1   5   7      483.08      478.23     25.61 o
   2   5   7      857.54      809.13     26.84 o
   3   5   7     3723.20     3687.15     45.84 o
   4   5   7       41.81       54.82     18.13 o
   5   5   7      501.47      457.93     24.47 o
 -10   6   7     3289.95     3030.87    200.15 o
  -9   6   7      114.01      118.23     18.93 o
  -8   6   7      319.78      310.29     23.79 o
  -7   6   7     2646.25     2679.80    148.52 o
  -6   6   7      672.92      683.07     36.18 o
  -5   6   7     7488.27     8072.87    365.62 o
  -4   6   7     3245.62     3471.27    124.94 o
  -3   6   7      312.46      320.12     19.33 o
  -2   6   7     9102.28     9283.79    254.48 o
  -1   6   7     4437.14     4702.00    118.20 o
   0   6   7     2192.81     2290.12     67.09 o
   1   6   7      562.36      553.60     28.53 o
   2   6   7       29.09       35.26     20.13 o
   3   6   7      231.98      215.99     20.97 o
   4   6   7      181.96      174.81     20.62 o
 -10   7   7       60.26       28.19     26.62 o
  -9   7   7      426.33      395.27     24.13 o
  -8   7   7     3105.97     2977.09    268.87 o
  -7   7   7     2579.85     2567.72    146.25 o
  -6   7   7       40.50       56.24     20.43 o
  -5   7   7     5071.19     5092.02    251.74 o
  -4   7   7     6701.96     6963.12    353.31 o
  -3   7   7     2410.21     2536.98     88.99 o
  -2   7   7     2223.73     2234.34     65.18 o
  -1   7   7     2271.86     2365.61     59.56 o
   0   7   7       23.16       19.06     23.04 o
   1   7   7     1305.99     1323.49     37.11 o
   2   7   7     2966.75     2948.21     62.94 o
   3   7   7        8.41       31.15     21.11 o
  -9   8   7     1522.92     1463.23    112.27 o
  -8   8   7     1753.34     1747.17     85.02 o
  -7   8   7      183.32      197.63     23.05 o
  -6   8   7      512.80      534.83     29.32 o
  -5   8   7      422.70      428.14     27.85 o
  -4   8   7      438.63      418.27     27.72 o
  -3   8   7      148.32      153.79     21.24 o
  -2   8   7     2022.31     1970.30     66.84 o
  -1   8   7     2553.20     2621.40     79.21 o
   0   8   7      125.58      113.77     25.17 o
   1   8   7     2308.08     2297.98     78.20 o
  -7   9   7      866.69      831.39     70.52 o
  -6   9   7      798.98      730.59     37.19 o
  -5   9   7      302.44      333.20     28.41 o
  -4   9   7        5.13        2.86     24.32 o
  -3   9   7     1737.35     1710.36     69.70 o
  -2   9   7     1464.36     1471.11     60.28 o
  -1   9   7       89.66       68.87     28.34 o
   0 -12   8     2436.00     2315.94     84.88 o
   1 -12   8     1900.58     1886.80     66.12 o
   2 -12   8       41.18       64.10     25.46 o
   3 -12   8      422.84      404.68     32.10 o
   4 -12   8      838.68      853.81     39.18 o
   5 -12   8     1130.22     1017.43     69.23 o
  -3 -11   8      129.76      175.71     40.56 o
  -2 -11   8       51.13       35.66     28.38 o
  -1 -11   8       36.61       31.25     22.62 o
   0 -11   8     2973.41     2916.48     60.67 o
   1 -11   8      247.79      252.34     25.48 o
   2 -11   8      940.84      927.84     32.55 o
   3 -11   8     6886.73     7062.88    138.87 o
   4 -11   8     4896.71     5067.33     80.16 o
   5 -11   8      498.80      505.28     35.67 o
   6 -11   8     2596.27     2654.11     71.66 o
   7 -11   8     3658.09     3465.33    296.25 o
  -4 -10   8      293.68      253.54     29.81 o
  -3 -10   8      260.18      226.68     26.11 o
  -2 -10   8       55.70       71.14     18.49 o
  -1 -10   8      347.74      330.56     29.32 o
   0 -10   8       74.78      129.49     18.56 o
   1 -10   8      883.40      868.37     25.52 o
   2 -10   8     1765.35     1813.05     39.15 o
   3 -10   8        5.14       14.16     17.86 o
   4 -10   8      318.12      313.14     21.63 o
   5 -10   8      107.18      110.95     19.49 o
   6 -10   8       78.11       87.57     20.08 o
   7 -10   8     1998.51     2061.23     53.19 o
   8 -10   8      258.10      232.38     34.81 o
  -5  -9   8     1247.01     1163.15     62.91 o
  -4  -9   8     2710.68     2598.32     63.09 o
  -3  -9   8     4478.98     4342.81     61.42 o
  -2  -9   8      548.01      512.10     27.46 o
  -1  -9   8     7457.37     7210.95    131.23 o
   0  -9   8     7765.30     7731.11     60.45 o
   1  -9   8     4016.23     4186.39     73.60 o
   2  -9   8     2245.85     2251.41     34.52 o
   3  -9   8     1162.28     1137.91     49.76 o
   4  -9   8      459.13      474.75     22.66 o
   5  -9   8      380.12      388.76     20.85 o
   6  -9   8       15.01       18.54     17.87 o
   7  -9   8      481.17      474.66     26.99 o
   8  -9   8      996.00      908.21     33.30 o
  -7  -8   8      238.77      195.32     37.42 o
  -6  -8   8      176.94      177.88     23.07 o
  -5  -8   8       20.07       38.70     20.48 o
  -4  -8   8      245.78      254.54     17.85 o
  -3  -8   8     2311.23     2267.99     40.34 o
  -2  -8   8     1293.54     1277.38     23.39 o
  -1  -8   8     1940.27     1874.79     46.33 o
   0  -8   8      636.18      652.17     27.09 o
   1  -8   8      144.56      149.90     14.03 o
   2  -8   8     4912.09     4924.53     55.64 o
   3  -8   8     8575.15     8570.04    171.72 o
   4  -8   8      182.64      186.81     15.69 o
   5  -8   8     6212.04     6147.94    109.72 o
   6  -8   8    13542.58    13564.45    160.98 o
   7  -8   8      929.88      874.97     25.87 o
   8  -8   8       85.36       94.99     19.85 o
   9  -8   8     2017.14     1913.37     48.74 o
  -7  -7   8     3612.86     3525.20     70.27 o
  -6  -7   8        0.97       14.69     20.78 o
  -5  -7   8      882.68      829.14     28.11 o
  -4  -7   8     5426.46     5200.25     63.10 o
  -3  -7   8      958.42      943.02     24.97 o
  -2  -7   8      435.96      424.01     14.98 o
  -1  -7   8       11.62       20.91      9.61 o
   0  -7   8     1275.25     1238.30     26.56 o
   1  -7   8     1439.64     1469.23     28.64 o
   2  -7   8     2809.16     2784.21     51.12 o
   3  -7   8     2069.01     2045.61     36.73 o
   4  -7   8     4673.61     4521.85     88.46 o
   5  -7   8       42.06       72.88     14.61 o
   6  -7   8     2183.38     2127.96     38.19 o
   7  -7   8      217.05      205.23     18.17 o
   8  -7   8      948.96      896.09     26.56 o
   9  -7   8     2811.89     2743.22    107.51 o
  -8  -6   8     1113.64     1056.37     37.99 o
  -7  -6   8      798.92      783.05     32.81 o
  -6  -6   8      381.24      391.78     36.74 o
  -5  -6   8     2087.01     2027.29     50.27 o
  -4  -6   8     2777.55     2648.30     41.24 o
  -3  -6   8      443.33      453.17     16.21 o
  -2  -6   8     8019.61     8051.58     67.62 o
  -1  -6   8    14362.64    14357.49    138.01 o
   0  -6   8     3016.56     3061.61     37.98 o
   1  -6   8     4541.11     4550.51     53.65 o
   2  -6   8    12121.33    11728.62    109.60 o
   3  -6   8     3860.66     3691.44     50.95 o
   4  -6   8      626.58      627.82     17.31 o
   5  -6   8      261.42      256.38     15.11 o
   6  -6   8      239.22      247.17     15.46 o
   7  -6   8      346.76      358.24     18.16 o
   8  -6   8       16.08       23.55     17.06 o
   9  -6   8     1987.44     1963.15     53.52 o
  -9  -5   8       14.76       14.64     26.71 o
  -8  -5   8       15.62       19.12     22.10 o
  -7  -5   8      195.76      192.14     22.52 o
  -6  -5   8      852.04      861.02     29.39 o
  -5  -5   8     1030.51     1007.46     24.66 o
  -4  -5   8    10515.08    10065.63    172.23 o
  -3  -5   8     1065.84     1028.01     21.69 o
  -2  -5   8     1261.59     1296.17     21.75 o
  -1  -5   8     8906.40     8962.06     97.94 o
   0  -5   8     4543.52     4497.75     47.35 o
   1  -5   8      168.52      177.72     12.06 o
   2  -5   8     6439.84     6211.47     46.44 o
   3  -5   8     2809.55     2776.76     33.73 o
   4  -5   8     9332.75     9234.43    114.29 o
   5  -5   8     8931.26     8835.21    109.35 o
   6  -5   8     3473.01     3355.56     40.02 o
   7  -5   8      437.72      440.65     17.20 o
   8  -5   8     5848.67     5748.32    136.15 o
   9  -5   8     2818.32     2761.45     65.77 o
  -9  -4   8     1088.16     1178.97     43.31 o
  -8  -4   8     1692.95     1684.50     46.96 o
  -7  -4   8        0.33       13.12     20.39 o
  -6  -4   8     3070.38     2999.98     68.04 o
  -5  -4   8     7862.59     7825.20    135.52 o
  -4  -4   8     3931.77     3941.04     85.78 o
  -3  -4   8      250.28      262.49     14.57 o
  -2  -4   8     1926.28     1961.87     36.73 o
  -1  -4   8      230.35      257.86      7.10 o
   0  -4   8      101.28      102.42      9.78 o
   1  -4   8     4992.10     4740.30     56.13 o
   2  -4   8     7666.36     7590.44     56.91 o
   3  -4   8     8062.09     7849.96     58.14 o
   4  -4   8       19.53       39.53     10.55 o
   5  -4   8    11842.48    11612.68    106.19 o
   6  -4   8     3843.12     3732.25     61.17 o
   7  -4   8      263.46      245.58     17.13 o
   8  -4   8     2652.58     2610.57     55.70 o
   9  -4   8      848.00      784.05     29.61 o
 -10  -3   8       12.30       19.83     30.45 o
  -9  -3   8     2153.55     2242.65     60.88 o
  -8  -3   8     5452.06     5583.73    180.12 o
  -7  -3   8     3012.56     3011.18     56.09 o
  -6  -3   8      232.71      247.47     13.94 o
  -5  -3   8     9624.75     9856.55    185.02 o
  -4  -3   8      412.68      403.16     12.13 o
  -3  -3   8      107.53      116.11      9.33 o
  -2  -3   8    12296.53    12262.47    131.64 o
  -1  -3   8     1025.76     1016.78     12.61 o
   0  -3   8    10164.10     9692.11     75.28 o
   1  -3   8    13705.82    13532.08     60.02 o
   2  -3   8     8885.00     8628.98     68.24 o
   3  -3   8     1026.06      968.55     12.32 o
   4  -3   8      860.87      888.85     12.90 o
   5  -3   8     2029.39     2007.00     24.57 o
   6  -3   8      156.18      172.11     13.15 o
   7  -3   8      473.49      482.31     20.50 o
   8  -3   8     3109.71     3141.32     59.07 o
   9  -3   8      687.47      649.84     25.42 o
 -10  -2   8      204.92      242.25     29.64 o
  -9  -2   8      376.39      335.58     21.44 o
  -8  -2   8     1086.52     1044.43     27.42 o
  -7  -2   8       98.04       96.70     13.26 o
  -6  -2   8     1286.55     1329.49     40.14 o
  -5  -2   8     4851.05     4848.30    125.95 o
  -4  -2   8      550.17      543.63     11.53 o
  -3  -2   8     7892.92     7809.62     96.51 o
  -2  -2   8    20633.94    20256.81    177.46 o
  -1  -2   8    21359.65    21344.84    192.99 o
   0  -2   8      227.56      255.52      6.21 o
   1  -2   8    13430.35    13537.49    104.33 o
   2  -2   8    11130.21    11246.95     84.73 o
   3  -2   8      292.69      280.34      9.07 o
   4  -2   8     2900.63     3006.42     48.24 o
   5  -2   8     1504.47     1526.52     19.51 o
   6  -2   8       55.69       90.34     11.30 o
   7  -2   8     7862.49     7985.50    157.46 o
   8  -2   8     1290.44     1208.62     29.30 o
   9  -2   8       30.62       29.95     19.23 o
 -11  -1   8     1744.97     1800.04     64.00 o
 -10  -1   8      104.03      121.15     19.61 o
  -9  -1   8      633.49      627.02     21.35 o
  -8  -1   8      280.32      250.98     17.04 o
  -7  -1   8      571.25      599.04     24.03 o
  -6  -1   8     3731.03     3628.07     73.37 o
  -5  -1   8      191.20      207.88      9.75 o
  -4  -1   8     1494.24     1428.33     24.83 o
  -3  -1   8    11694.34    11638.17    161.99 o
  -2  -1   8      333.74      353.14     10.68 o
  -1  -1   8      419.82      423.48     15.93 o
   0  -1   8      459.61      467.62     10.45 o
   1  -1   8     1505.83     1540.29     17.40 o
   2  -1   8     5490.19     5588.60     59.33 o
   3  -1   8     2964.58     2993.54     35.71 o
   4  -1   8    11378.01    11810.50    181.59 o
   5  -1   8    13571.51    13829.27    190.65 o
   6  -1   8      455.33      469.68     15.27 o
   7  -1   8     2198.41     2318.37     57.06 o
   8  -1   8     3690.83     3737.69    110.12 o
   9  -1   8      627.56      631.22     60.70 o
 -11   0   8       76.41       86.79     23.90 o
 -10   0   8     1918.43     2001.99     70.96 o
  -9   0   8     4117.28     4271.14    162.31 o
  -8   0   8     5182.48     5162.46    135.31 o
  -7   0   8     2552.45     2594.80     95.86 o
  -6   0   8    11521.14    11208.53    251.06 o
  -5   0   8    14397.38    13649.27    303.29 o
  -4   0   8     1517.57     1486.68     32.55 o
  -3   0   8     5967.75     6142.35    148.51 o
  -2   0   8     3641.39     3523.53     59.83 o
  -1   0   8      839.43      816.80     14.03 o
   0   0   8     5465.48     5580.86     87.58 o
   1   0   8      869.03      897.03     12.25 o
   2   0   8     2075.34     2103.89     24.08 o
   3   0   8     6002.69     6080.93     64.42 o
   4   0   8     1948.37     1929.45     33.42 o
   5   0   8      158.63      182.92     12.83 o
   6   0   8       73.25       73.58     13.26 o
   7   0   8      902.14      918.00     31.42 o
   8   0   8       98.93       78.08     28.58 o
 -11   1   8      361.64      393.15     24.80 o
 -10   1   8      137.79      111.34     19.39 o
  -9   1   8      313.38      302.27     20.25 o
  -8   1   8     1924.35     1903.95     56.86 o
  -7   1   8       44.26       42.23     10.02 o
  -6   1   8      957.67      926.86     24.20 o
  -5   1   8       85.46       93.19      9.01 o
  -4   1   8     2058.54     2083.53     40.95 o
  -3   1   8    21056.99    21168.80    607.25 o
  -2   1   8     9345.76     9483.84    171.16 o
  -1   1   8      262.22      262.42      6.74 o
   0   1   8    31082.13    30274.13    430.62 o
   1   1   8    19356.74    19245.06    295.33 o
   2   1   8     1584.29     1596.57     22.60 o
   3   1   8      184.63      204.77     10.61 o
   4   1   8     6487.82     6551.86     82.36 o
   5   1   8       15.64       29.72     15.83 o
   6   1   8      589.13      631.04     24.55 o
   7   1   8      630.56      598.76     24.58 o
   8   1   8      232.16      236.92     33.22 o
 -11   2   8        4.94       19.80     18.90 o
 -10   2   8     1804.47     1794.47     71.47 o
  -9   2   8     2445.45     2580.74    169.50 o
  -8   2   8      229.35      221.23     19.35 o
  -7   2   8       58.32       55.69     11.46 o
  -6   2   8      171.71      177.07      9.83 o
  -5   2   8     3649.21     3578.73    111.15 o
  -4   2   8     1882.20     1912.49     57.85 o
  -3   2   8       65.64       88.61      6.76 o
  -2   2   8     1658.06     1720.68     33.41 o
  -1   2   8     2320.58     2361.39     41.68 o
   0   2   8        3.99       16.34      5.48 o
   1   2   8      929.77      920.97     17.51 o
   2   2   8      334.58      341.48     14.24 o
   3   2   8     6373.11     6290.03     70.85 o
   4   2   8     4985.34     4956.87    126.40 o
   5   2   8      349.15      357.15     20.44 o
   6   2   8     2849.22     2938.15     66.91 o
   7   2   8     5823.43     6202.98    110.55 o
 -11   3   8      148.52      145.37     20.63 o
 -10   3   8     1473.88     1509.90     77.90 o
  -9   3   8     1263.33     1331.44     56.58 o
  -8   3   8     2051.35     2042.28     85.00 o
  -7   3   8     9953.32     9700.56    420.49 o
  -6   3   8    10419.33    10436.90    511.04 o
  -5   3   8     2256.72     2272.51     76.00 o
  -4   3   8     9041.84     9422.52    273.70 o
  -3   3   8     7962.53     8236.47    270.62 o
  -2   3   8     4264.98     4242.99    118.56 o
  -1   3   8      282.31      295.81     10.39 o
   0   3   8       96.86      106.82     11.53 o
   1   3   8      336.98      350.07     14.66 o
   2   3   8     1402.75     1388.06     47.45 o
   3   3   8      710.75      715.82     23.13 o
   4   3   8     2528.28     2413.39     36.95 o
   5   3   8      410.89      403.59     23.41 o
   6   3   8      258.45      227.30     21.17 o
 -11   4   8       11.11       10.90     20.71 o
 -10   4   8      505.15      490.46     29.63 o
  -9   4   8     2329.89     2230.07    119.24 o
  -8   4   8      403.21      393.50     23.20 o
  -7   4   8      227.93      230.63     14.20 o
  -6   4   8     1792.74     1832.29     81.56 o
  -5   4   8       54.46       67.84     12.36 o
  -4   4   8     1030.41     1096.09     59.28 o
  -3   4   8     5294.84     5309.69    183.69 o
  -2   4   8      127.26      126.99     11.36 o
  -1   4   8    13760.60    13574.65    319.12 o
   0   4   8    12959.58    13086.89    312.61 o
   1   4   8     2226.00     2127.21     45.69 o
   2   4   8     1019.82      958.57     28.99 o
   3   4   8     9252.53     9195.32    108.42 o
   4   4   8     2643.11     2667.16     48.37 o
   5   4   8       48.66       48.49     18.56 o
 -10   5   8     3270.17     2996.50    138.48 o
  -9   5   8     1074.41      966.09     53.70 o
  -8   5   8       99.03       92.71     17.80 o
  -7   5   8      843.59      821.83     56.70 o
  -6   5   8       15.92       21.90     16.35 o
  -5   5   8       64.87       58.35     16.56 o
  -4   5   8     1945.61     2024.56     89.26 o
  -3   5   8     2176.37     2161.71     85.42 o
  -2   5   8     4364.56     4418.98    132.17 o
  -1   5   8      138.98      143.64     15.81 o
   0   5   8     2518.92     2593.99     65.86 o
   1   5   8     1172.46     1121.22     33.49 o
   2   5   8      164.86      180.54     21.55 o
   3   5   8     1903.99     1824.77     37.55 o
   4   5   8       66.04       70.86     18.93 o
   5   5   8      698.16      677.17     33.91 o
 -10   6   8      673.10      612.79     34.02 o
  -9   6   8      114.03       97.70     18.77 o
  -8   6   8     1452.76     1341.47     68.71 o
  -7   6   8     4103.12     4218.66    247.44 o
  -6   6   8        8.48       15.52     18.71 o
  -5   6   8     4384.13     4497.07    255.87 o
  -4   6   8    10181.30    10154.19    570.48 o
  -3   6   8     2542.01     2590.34     87.34 o
  -2   6   8       65.95       62.83     15.73 o
  -1   6   8     1406.99     1431.44     45.62 o
   0   6   8      826.57      864.61     32.19 o
   1   6   8       51.91       54.11     21.86 o
   2   6   8      185.96      172.47     23.49 o
   3   6   8     1379.91     1330.66     35.45 o
  -9   7   8      101.82       89.78     19.55 o
  -8   7   8      637.34      626.43     47.08 o
  -7   7   8     3704.66     3637.54    250.86 o
  -6   7   8     2169.99     2142.14    122.41 o
  -5   7   8       20.86       51.04     23.80 o
  -4   7   8     1986.92     1981.73     92.19 o
  -3   7   8     1454.97     1487.79     61.87 o
  -2   7   8     2561.24     2585.85     86.84 o
  -1   7   8     1285.73     1252.33     56.39 o
   0   7   8     1603.59     1621.81     42.26 o
   1   7   8     1288.82     1231.76     37.17 o
   2   7   8     6304.89     6223.41    137.97 o
  -8   8   8     2331.29     2156.21    171.18 o
  -7   8   8      254.51      245.89     26.85 o
  -6   8   8      687.76      702.96     36.03 o
  -5   8   8       36.70       53.71     25.53 o
  -4   8   8      750.96      766.70     39.63 o
  -3   8   8      473.47      530.14     27.36 o
  -2   8   8      565.72      530.05     34.08 o
  -1   8   8     3579.98     3601.30    170.32 o
   0   8   8     3486.43     3518.57    102.97 o
  -6   9   8      994.39      934.82    118.85 o
  -5   9   8     2257.14     2439.18    220.75 o
  -4   9   8      660.07      711.31     93.70 o
   1 -12   9      388.19      334.29     33.17 o
   2 -12   9      279.19      296.04     27.97 o
   3 -12   9     2238.73     2277.39     67.82 o
   4 -12   9     1412.39     1494.29     95.14 o
  -2 -11   9      514.83      491.92     31.17 o
  -1 -11   9      626.27      617.90     29.55 o
   0 -11   9     2423.57     2394.16     58.79 o
   1 -11   9     5387.18     5353.40     98.27 o
   2 -11   9      933.80      943.43     34.07 o
   3 -11   9     1048.79     1029.66     35.72 o
   4 -11   9     4968.60     5213.05     71.40 o
   5 -11   9     2794.54     2888.77     57.46 o
   6 -11   9      283.87      262.19     31.24 o
  -4 -10   9       56.13       51.37     25.63 o
  -3 -10   9      216.45      227.06     23.11 o
  -2 -10   9        8.99       11.65     21.85 o
  -1 -10   9     1649.28     1580.36     42.06 o
   0 -10   9     1006.10     1065.35     32.73 o
   1 -10   9       21.66       29.01     17.10 o
   2 -10   9      474.07      495.80     28.89 o
   3 -10   9      184.76      174.65     20.46 o
   4 -10   9       99.73       95.25     20.36 o
   5 -10   9       71.61       78.15     18.39 o
   6 -10   9      958.10      997.24     32.60 o
   7 -10   9     6556.22     6481.03    125.90 o
  -5  -9   9       10.44       10.05     33.88 o
  -4  -9   9     2808.01     2709.36     59.43 o
  -3  -9   9     9396.34     9142.19    219.96 o
  -2  -9   9     1324.00     1376.70     39.09 o
  -1  -9   9       49.43       51.85     19.15 o
   0  -9   9     4936.82     4903.82     55.47 o
   1  -9   9     2386.82     2399.53     45.61 o
   2  -9   9      525.99      504.50     21.38 o
   3  -9   9      415.38      433.08     24.18 o
   4  -9   9        8.16       14.00     17.89 o
   5  -9   9     1445.66     1450.39     32.13 o
   6  -9   9      955.46      933.06     38.42 o
   7  -9   9      124.34      104.18     22.65 o
   8  -9   9      547.91      531.44     34.48 o
  -6  -8   9      255.19      292.56     48.50 o
  -5  -8   9      326.84      325.77     33.01 o
  -4  -8   9      120.13      144.00     20.47 o
  -3  -8   9      490.58      464.96     26.66 o
  -2  -8   9       48.86       51.08     17.25 o
  -1  -8   9     2618.26     2590.16     57.42 o
   0  -8   9     3555.67     3479.20     60.40 o
   1  -8   9     1915.01     1909.81     38.46 o
   2  -8   9     5140.78     5220.11     66.90 o
   3  -8   9    11922.50    11705.07    256.41 o
   4  -8   9     9360.38     9477.92    167.42 o
   5  -8   9       47.32       70.64     21.47 o
   6  -8   9     3293.74     3279.52     46.64 o
   7  -8   9     2129.71     2000.10     41.88 o
   8  -8   9      574.38      513.10     28.56 o
  -7  -7   9     2573.28     2503.46     52.61 o
  -6  -7   9     1966.10     1970.41     56.38 o
  -5  -7   9      349.27      335.65     21.26 o
  -4  -7   9      397.44      375.99     19.08 o
  -3  -7   9       26.59       45.68     12.19 o
  -2  -7   9      200.66      206.02     18.26 o
  -1  -7   9      532.30      539.85     23.58 o
   0  -7   9     2914.02     2880.49     43.23 o
   1  -7   9     2482.41     2412.16     35.71 o
   2  -7   9      623.90      651.26     21.65 o
   3  -7   9       52.04       74.25     14.57 o
   4  -7   9     2193.28     2149.27     52.02 o
   5  -7   9      240.41      243.06     20.81 o
   6  -7   9     3841.48     3877.41     59.65 o
   7  -7   9     1387.94     1351.18     32.78 o
   8  -7   9      558.31      582.41     28.33 o
   9  -7   9     3686.51     3926.20    154.65 o
  -8  -6   9       70.80       59.26     23.17 o
  -7  -6   9     1188.66     1138.65     44.78 o
  -6  -6   9      144.23      134.05     21.23 o
  -5  -6   9     3426.48     3304.90     68.71 o
  -4  -6   9     9215.19     9023.41    192.68 o
  -3  -6   9     3171.52     3160.17     57.33 o
  -2  -6   9      584.17      597.71     17.02 o
  -1  -6   9    15100.62    14917.11    158.04 o
   0  -6   9    14805.76    14342.96    121.78 o
   1  -6   9       30.77       49.30     13.09 o
   2  -6   9      181.47      192.90     14.79 o
   3  -6   9      905.93      873.10     23.36 o
   4  -6   9      248.12      245.41     15.03 o
   5  -6   9      254.13      245.06     15.56 o
   6  -6   9      493.18      538.34     18.78 o
   7  -6   9     1975.08     1962.73     47.25 o
   8  -6   9     1340.67     1299.77     29.64 o
   9  -6   9      734.82      747.31     34.24 o
  -9  -5   9        7.91       15.38     30.60 o
  -8  -5   9     1168.82     1216.70     47.99 o
  -7  -5   9      268.57      280.11     24.22 o
  -6  -5   9     1829.54     1727.05     36.13 o
  -5  -5   9       10.08       23.52     13.98 o
  -4  -5   9     5075.89     5094.77     81.53 o
  -3  -5   9     2320.01     2361.46     38.50 o
  -2  -5   9      658.16      691.08     23.49 o
  -1  -5   9     6404.47     6262.89     59.95 o
   0  -5   9      711.82      730.00     18.57 o
   1  -5   9      797.86      787.83     21.16 o
   2  -5   9    16144.05    15662.48    158.10 o
   3  -5   9     8283.18     8040.76     99.15 o
   4  -5   9      795.07      795.42     17.60 o
   5  -5   9     5476.29     5404.85     72.62 o
   6  -5   9    11203.59    10907.57    138.83 o
   7  -5   9      748.78      699.97     21.70 o
   8  -5   9      305.88      316.14     19.48 o
   9  -5   9      353.44      288.79     25.36 o
  -9  -4   9     1320.38     1328.42     39.75 o
  -8  -4   9     3519.10     3609.97    126.98 o
  -7  -4   9     3187.24     3101.07     52.17 o
  -6  -4   9       34.65       47.28     15.44 o
  -5  -4   9     1834.90     1855.97     30.49 o
  -4  -4   9     3118.15     3191.28     75.90 o
  -3  -4   9      356.29      359.34     12.51 o
  -2  -4   9      436.61      458.95     12.79 o
  -1  -4   9     5286.83     5191.23     52.49 o
   0  -4   9     2417.20     2430.29     23.67 o
   1  -4   9      243.83      243.03     12.93 o
   2  -4   9     1938.43     1869.23     21.57 o
   3  -4   9    12353.17    12352.25     75.36 o
   4  -4   9      851.40      845.98     16.67 o
   5  -4   9      996.14     1023.64     20.89 o
   6  -4   9     1903.27     1846.98     34.84 o
   7  -4   9       21.99       40.31     15.86 o
   8  -4   9     1743.36     1724.51     41.43 o
   9  -4   9     2661.47     2600.23     71.33 o
 -10  -3   9     1377.55     1492.38     63.99 o
  -9  -3   9       31.52       38.20     21.77 o
  -8  -3   9     1480.95     1549.68     43.66 o
  -7  -3   9     2928.03     2987.97     67.36 o
  -6  -3   9      519.17      528.41     21.39 o
  -5  -3   9     2380.05     2360.19     52.33 o
  -4  -3   9     1908.66     1958.15     51.99 o
  -3  -3   9      189.34      196.03     10.87 o
  -2  -3   9    24087.57    24429.25    247.68 o
  -1  -3   9     8935.34     8948.39     64.34 o
   0  -3   9      885.69      874.75     11.76 o
   1  -3   9     5435.43     5486.35     53.59 o
   2  -3   9     5194.35     5199.87     52.39 o
   3  -3   9     2311.81     2233.92     22.71 o
   4  -3   9      104.31      136.57     10.30 o
   5  -3   9       64.12       90.05     11.28 o
   6  -3   9     3395.20     3510.11     86.25 o
   7  -3   9       95.71      111.47     17.21 o
   8  -3   9      311.87      341.14     21.41 o
   9  -3   9     1934.78     1907.65     51.57 o
 -10  -2   9      405.99      435.80     30.24 o
  -9  -2   9      142.01      159.98     21.25 o
  -8  -2   9       87.38       82.11     19.80 o
  -7  -2   9      169.67      182.03     18.44 o
  -6  -2   9      866.16      896.29     24.29 o
  -5  -2   9     9124.94     9063.44    150.79 o
  -4  -2   9    10624.84    10692.16    170.82 o
  -3  -2   9     1307.60     1216.30     31.52 o
  -2  -2   9     4596.09     4661.39     72.94 o
  -1  -2   9    12738.13    12438.33    208.72 o
   0  -2   9     1692.03     1784.66     18.90 o
   1  -2   9     3034.57     3139.14     35.20 o
   2  -2   9     7124.06     7176.46     65.73 o
   3  -2   9      299.32      308.98     10.38 o
   4  -2   9     4282.43     4366.48     67.34 o
   5  -2   9    11157.58    11369.09    168.99 o
   6  -2   9      595.93      575.70     20.50 o
   7  -2   9     1706.86     1729.64     36.12 o
   8  -2   9     1326.31     1267.65     33.90 o
 -10  -1   9      126.03      153.32     22.49 o
  -9  -1   9     1022.35     1047.36     37.83 o
  -8  -1   9     1516.46     1491.65     57.35 o
  -7  -1   9      431.88      465.36     20.47 o
  -6  -1   9     3748.91     3785.64    112.35 o
  -5  -1   9     6782.12     6797.08    110.30 o
  -4  -1   9      169.75      156.93      7.53 o
  -3  -1   9       92.54      112.13      7.77 o
  -2  -1   9      874.01      840.55     15.97 o
  -1  -1   9      302.73      320.24     10.05 o
   0  -1   9      151.71      165.80      8.53 o
   1  -1   9     9305.44     9342.47    111.61 o
   2  -1   9    15667.33    15578.71     92.70 o
   3  -1   9     3027.26     3094.52     27.86 o
   4  -1   9     1507.12     1571.72     37.61 o
   5  -1   9     6551.83     6738.17     80.16 o
   6  -1   9     2157.01     2213.29     52.31 o
   7  -1   9       18.53       41.57     20.52 o
   8  -1   9     2582.59     2494.27     66.25 o
 -11   0   9      602.64      578.49     53.50 o
 -10   0   9        4.64       34.26     21.86 o
  -9   0   9     5756.40     6108.30    260.77 o
  -8   0   9     5520.44     5760.52    141.71 o
  -7   0   9     1086.86     1088.05     26.12 o
  -6   0   9      549.67      543.22     20.01 o
  -5   0   9     5502.55     5371.81    135.80 o
  -4   0   9      395.37      364.25     11.72 o
  -3   0   9     3815.23     3861.60     92.30 o
  -2   0   9     4407.38     4406.77     84.62 o
  -1   0   9      394.11      384.03     11.69 o
   0   0   9     4075.12     4148.41     71.15 o
   1   0   9    10690.43    10697.80    157.35 o
   2   0   9     1355.60     1404.55     18.04 o
   3   0   9      385.98      388.72     12.68 o
   4   0   9      483.21      465.83     14.18 o
   5   0   9      236.64      279.43     18.37 o
   6   0   9       83.58       98.26     14.95 o
   7   0   9      928.59      908.53     35.50 o
 -11   1   9       11.04        6.86     27.27 o
 -10   1   9       41.59       35.92     17.92 o
  -9   1   9      536.15      522.76     23.30 o
  -8   1   9       74.35       92.14     17.47 o
  -7   1   9     1312.48     1359.81     36.36 o
  -6   1   9     3234.25     3248.77    105.26 o
  -5   1   9     6053.90     5939.56    179.92 o
  -4   1   9      233.39      287.69     21.60 o
  -3   1   9     8922.78     9275.52    257.40 o
  -2   1   9    19339.29    19363.69    432.42 o
  -1   1   9    14870.86    15066.55    353.14 o
   0   1   9     1688.37     1670.96     38.75 o
   1   1   9     4962.64     4826.18     73.17 o
   2   1   9     4231.09     4223.02     70.68 o
   3   1   9      345.23      342.85     14.55 o
   4   1   9     4052.83     4116.69     50.36 o
   5   1   9       61.69       70.56     15.19 o
   6   1   9     1059.60     1063.87     32.74 o
   7   1   9     2297.06     2283.80     54.10 o
 -11   2   9      667.97      591.64     38.61 o
 -10   2   9       27.11       36.92     18.28 o
  -9   2   9      454.86      398.84     22.82 o
  -8   2   9        4.76       24.32     18.05 o
  -7   2   9     1340.74     1321.77     51.85 o
  -6   2   9     1974.74     1894.32     39.88 o
  -5   2   9      601.79      644.50     16.22 o
  -4   2   9     1683.25     1741.14     53.12 o
  -3   2   9     1496.05     1599.24     27.99 o
  -2   2   9      487.72      502.15     11.10 o
  -1   2   9      551.07      553.93     12.01 o
   0   2   9     2192.20     2143.32     40.09 o
   1   2   9     7820.60     7611.53    132.16 o
   2   2   9      817.48      862.97     22.24 o
   3   2   9     1989.85     1952.64     34.45 o
   4   2   9    10414.68    10422.51    137.71 o
   5   2   9     5190.32     5240.25     78.67 o
   6   2   9      159.31      159.34     19.82 o
 -11   3   9      100.86       99.09     24.70 o
 -10   3   9     3151.57     3344.69    145.58 o
  -9   3   9     6061.18     6506.42    236.55 o
  -8   3   9      759.40      724.51     36.89 o
  -7   3   9      453.20      454.80     18.95 o
  -6   3   9    14594.99    14817.90    711.53 o
  -5   3   9     4644.30     4743.26    165.24 o
  -4   3   9       58.77       57.90      9.43 o
  -3   3   9      898.24      948.51     22.14 o
  -2   3   9      544.13      620.13     22.73 o
  -1   3   9     2402.02     2326.16     57.03 o
   0   3   9      756.68      766.36     22.99 o
   1   3   9      316.63      329.05     15.45 o
   2   3   9     4951.77     4752.60     59.30 o
   3   3   9      739.58      701.55     27.57 o
   4   3   9        5.83       17.54     17.55 o
   5   3   9       83.26       72.46     18.48 o
   6   3   9       15.81       38.72     23.64 o
 -10   4   9       17.06       15.11     25.41 o
  -9   4   9      193.11      197.39     27.42 o
  -8   4   9      448.50      436.24     20.52 o
  -7   4   9      259.76      268.42     17.56 o
  -6   4   9     1067.09     1048.71     67.90 o
  -5   4   9       52.18       71.43     14.95 o
  -4   4   9     3519.16     3568.07    160.11 o
  -3   4   9    14534.63    15072.59    642.24 o
  -2   4   9     5409.81     5495.75    171.18 o
  -1   4   9     1098.77     1090.52     27.88 o
   0   4   9     9472.19     9082.05    190.20 o
   1   4   9     8112.73     7990.37    137.95 o
   2   4   9      691.46      690.33     27.67 o
   3   4   9     1414.13     1344.44     33.26 o
   4   4   9      253.82      224.08     22.17 o
   5   4   9       18.90       22.63     20.82 o
 -10   5   9      829.87      791.66     83.55 o
  -9   5   9      818.06      739.00     63.26 o
  -8   5   9       87.36       95.13     18.36 o
  -7   5   9       58.14       64.65     17.37 o
  -6   5   9     1594.27     1632.91     86.14 o
  -5   5   9      681.73      737.95     31.56 o
  -4   5   9     1095.84     1138.08     53.19 o
  -3   5   9      232.76      217.87     21.33 o
  -2   5   9     3749.52     3690.70     84.58 o
  -1   5   9       20.89       23.26     13.75 o
   0   5   9      450.45      425.16     26.20 o
   1   5   9      833.29      799.61     31.45 o
   2   5   9     1102.27     1023.72     32.66 o
   3   5   9     3156.75     3073.34     47.72 o
   4   5   9     3544.57     3456.58     74.95 o
  -9   6   9      925.25      853.57     57.09 o
  -8   6   9     1551.07     1441.04     79.68 o
  -7   6   9     8207.71     7866.65    540.55 o
  -6   6   9     4473.57     4468.23    293.78 o
  -5   6   9       63.83       72.19     19.89 o
  -4   6   9     2920.31     2832.54    115.35 o
  -3   6   9     1792.23     1867.81     69.52 o
  -2   6   9      750.32      792.52     27.14 o
  -1   6   9      234.56      226.22     21.12 o
   0   6   9      248.17      237.92     26.20 o
   1   6   9     1598.78     1563.11     39.01 o
   2   6   9      250.42      252.01     24.12 o
  -8   7   9       71.58       80.13     21.04 o
  -7   7   9      888.36      831.92     91.48 o
  -6   7   9      620.05      659.32     34.75 o
  -5   7   9        1.61       19.99     21.88 o
  -4   7   9     3715.64     3759.35    207.10 o
  -3   7   9      959.19     1003.25     34.37 o
  -2   7   9      773.92      751.11     36.14 o
  -1   7   9     4713.05     4776.11    138.66 o
   0   7   9     6043.52     6114.24    151.11 o
   1   7   9       77.94      103.37     38.28 o
  -7   8   9       18.69       13.08     34.00 o
  -6   8   9       32.80       27.05     24.35 o
  -5   8   9       32.53       23.55     23.25 o
  -4   8   9     1590.92     1562.30     56.59 o
  -3   8   9     2976.05     2969.65     97.40 o
  -2   8   9      392.61      413.27     46.06 o
  -2 -11  10     3513.12     3474.74    193.55 o
  -1 -11  10      652.17      643.23     33.73 o
   0 -11  10      382.05      356.00     29.13 o
   1 -11  10     3556.04     3509.56     61.55 o
   2 -11  10     2967.38     2915.87     53.69 o
   3 -11  10      163.97      197.35     27.82 o
   4 -11  10     1789.03     1780.51     54.50 o
   5 -11  10     1060.31     1072.34     44.65 o
  -4 -10  10      162.99      108.70     41.78 o
  -3 -10  10     1861.60     1820.13     46.84 o
  -2 -10  10      246.56      227.37     29.90 o
  -1 -10  10       34.14       35.98     20.46 o
   0 -10  10      481.25      490.31     25.06 o
   1 -10  10        1.25        6.46     18.05 o
   2 -10  10       65.58       71.74     19.44 o
   3 -10  10     1273.67     1252.82     34.25 o
   4 -10  10     1217.19     1248.54     36.49 o
   5 -10  10     4176.29     4287.47     68.00 o
   6 -10  10      208.61      225.02     24.14 o
  -5  -9  10     3087.33     2919.80    145.88 o
  -4  -9  10       65.02       98.80     21.53 o
  -3  -9  10     2143.36     2038.59     80.62 o
  -2  -9  10     2242.83     2173.75     42.99 o
  -1  -9  10      702.94      723.49     39.72 o
   0  -9  10     2276.96     2259.66     43.52 o
   1  -9  10      195.91      203.09     20.25 o
   2  -9  10      255.46      244.19     20.27 o
   3  -9  10     2675.40     2658.99     46.76 o
   4  -9  10     1032.20     1048.44     36.21 o
   5  -9  10       33.28       35.78     18.95 o
   6  -9  10      890.58      848.43     30.11 o
   7  -9  10      379.57      344.31     31.27 o
  -6  -8  10      123.06      117.76     31.13 o
  -5  -8  10       25.94       41.52     22.72 o
  -4  -8  10       52.66       50.13     19.26 o
  -3  -8  10     3188.79     3126.61     81.67 o
  -2  -8  10      170.99      188.38     20.11 o
  -1  -8  10      797.17      754.50     33.95 o
   0  -8  10     8299.20     8470.40     80.46 o
   1  -8  10    10797.14    10905.01    148.60 o
   2  -8  10      697.26      696.21     25.38 o
   3  -8  10     3503.27     3449.74     89.65 o
   4  -8  10     8832.69     8787.85    143.48 o
   5  -8  10      135.15      114.43     21.29 o
   6  -8  10       63.69       66.30     20.81 o
   7  -8  10     1686.71     1618.71     52.01 o
   8  -8  10        7.37       11.24     34.16 o
  -7  -7  10       64.82       61.04     33.36 o
  -6  -7  10      927.94      901.60     49.87 o
  -5  -7  10       26.69       20.27     19.36 o
  -4  -7  10      127.19      127.32     21.73 o
  -3  -7  10       32.23       43.14     17.80 o
  -2  -7  10     1302.62     1282.14     32.46 o
  -1  -7  10     2353.49     2392.37     42.67 o
   0  -7  10       13.61       24.63     12.87 o
   1  -7  10       79.84       87.88     16.04 o
   2  -7  10      425.25      415.88     21.74 o
   3  -7  10     1092.66     1110.61     25.84 o
   4  -7  10     2125.37     2139.96     39.32 o
   5  -7  10      199.58      211.25     23.59 o
   6  -7  10     4065.17     4106.54     60.44 o
   7  -7  10     5949.15     5958.98     84.42 o
   8  -7  10     1307.96     1261.30     37.77 o
  -8  -6  10      381.48      354.09     30.46 o
  -7  -6  10     3399.18     3387.61     79.96 o
  -6  -6  10     2517.88     2474.58     75.58 o
  -5  -6  10      238.33      237.95     17.39 o
  -4  -6  10     5812.40     5855.44    125.35 o
  -3  -6  10    10506.76    10210.25    199.95 o
  -2  -6  10     3560.01     3488.82     63.48 o
  -1  -6  10     1422.14     1413.76     30.37 o
   0  -6  10     2431.86     2402.67     28.52 o
   1  -6  10      339.52      337.67     18.44 o
   2  -6  10      121.05      154.39     17.14 o
   3  -6  10      524.52      513.09     20.45 o
   4  -6  10     1071.36     1029.22     27.47 o
   5  -6  10     1781.15     1795.94     42.81 o
   6  -6  10      960.24      872.81     24.58 o
   7  -6  10      644.24      661.54     25.28 o
   8  -6  10      182.04      164.65     23.60 o
  -8  -5  10       14.77       12.01     21.84 o
  -7  -5  10       11.53       23.34     20.73 o
  -6  -5  10     2547.39     2531.37     72.01 o
  -5  -5  10       97.30      108.15     16.39 o
  -4  -5  10      169.66      186.47     14.15 o
  -3  -5  10      905.39      922.29     27.97 o
  -2  -5  10      189.28      202.31     10.50 o
  -1  -5  10     4282.48     4225.47     55.09 o
   0  -5  10    10309.62    10182.73     75.30 o
   1  -5  10     1285.32     1255.99     21.57 o
   2  -5  10    12313.54    12196.35    131.11 o
   3  -5  10    13253.14    12862.88    102.62 o
   4  -5  10     6321.66     6299.21     48.10 o
   5  -5  10      108.91      112.86     15.25 o
   6  -5  10     3733.70     3630.54     67.10 o
   7  -5  10     1440.27     1359.87     31.95 o
   8  -5  10      288.80      298.17     22.53 o
  -9  -4  10      145.61      134.69     24.25 o
  -8  -4  10      620.25      680.48     34.18 o
  -7  -4  10     3278.80     3293.09     85.01 o
  -6  -4  10     1985.51     1926.46     48.00 o
  -5  -4  10       70.68       71.54     13.17 o
  -4  -4  10       24.95       37.85     12.07 o
  -3  -4  10      552.06      563.96     15.54 o
  -2  -4  10     1302.48     1302.93     30.35 o
  -1  -4  10      811.86      816.56     15.16 o
   0  -4  10     2942.95     2909.83     32.34 o
   1  -4  10     6166.12     6073.25     47.04 o
   2  -4  10       56.25       73.40     12.78 o
   3  -4  10     4538.77     4454.09     54.68 o
   4  -4  10      112.13      134.35     11.68 o
   5  -4  10      587.58      580.74     17.05 o
   6  -4  10     6340.02     6305.67    116.91 o
   7  -4  10      880.05      841.15     23.09 o
   8  -4  10     1143.76     1188.13     32.40 o
  -9  -3  10       77.60       71.52     22.16 o
  -8  -3  10      579.28      615.08     29.46 o
  -7  -3  10     2766.76     2765.68     81.47 o
  -6  -3  10      536.39      580.96     24.87 o
  -5  -3  10     3234.21     3238.39     78.18 o
  -4  -3  10    16574.63    17228.29    324.40 o
  -3  -3  10     2201.27     2207.91     35.32 o
  -2  -3  10     4767.58     4768.81     50.58 o
  -1  -3  10     9120.56     9191.83     84.18 o
   0  -3  10     7980.82     7986.45     61.49 o
   1  -3  10       70.10       84.82      7.49 o
   2  -3  10       66.38       78.17      9.20 o
   3  -3  10        9.43       22.87     10.55 o
   4  -3  10     1835.90     1891.52     37.12 o
   5  -3  10       93.80      100.47     13.66 o
   6  -3  10     2826.99     2885.22     50.53 o
   7  -3  10     1168.66     1133.51     33.98 o
   8  -3  10      342.05      339.31     21.67 o
 -10  -2  10      223.36      193.35     27.19 o
  -9  -2  10      110.19      116.48     20.58 o
  -8  -2  10     1080.96     1145.45     49.32 o
  -7  -2  10     4260.52     4490.36    133.99 o
  -6  -2  10      995.77      991.00     39.42 o
  -5  -2  10     1055.00     1098.54     26.99 o
  -4  -2  10     3837.88     3930.21     72.26 o
  -3  -2  10     4928.09     5024.29     80.63 o
  -2  -2  10      374.46      402.75     11.78 o
  -1  -2  10     5736.34     5612.53     93.78 o
   0  -2  10     1427.04     1446.80     16.48 o
   1  -2  10     7681.40     7586.68     57.17 o
   2  -2  10    10341.97    10518.63     93.86 o
   3  -2  10     3986.43     4026.27     51.22 o
   4  -2  10      108.61      130.49     12.00 o
   5  -2  10    11177.26    11551.18    153.31 o
   6  -2  10     2101.30     2074.99     48.92 o
   7  -2  10      376.06      363.69     24.41 o
   8  -2  10      152.02      109.44     45.28 o
 -10  -1  10       52.18       44.96     22.00 o
  -9  -1  10     1185.75     1226.08     35.65 o
  -8  -1  10     4540.64     4633.59    153.64 o
  -7  -1  10     1630.73     1645.26     78.53 o
  -6  -1  10       88.30      101.24     14.45 o
  -5  -1  10     1988.75     2039.19     43.72 o
  -4  -1  10        8.75       25.07      9.83 o
  -3  -1  10      701.68      729.11     13.66 o
  -2  -1  10     1595.87     1609.34     31.31 o
  -1  -1  10     5407.48     5337.17     65.52 o
   0  -1  10     9054.42     9096.70    107.44 o
   1  -1  10      453.25      484.18     17.24 o
   2  -1  10     5378.46     5452.87     60.60 o
   3  -1  10     7268.86     7347.29     71.07 o
   4  -1  10      123.29      119.21     13.33 o
   5  -1  10     1885.82     1952.62     44.11 o
   6  -1  10     1717.93     1735.56     49.38 o
   7  -1  10      142.56      176.86     22.99 o
 -10   0  10     1820.26     1872.47     72.82 o
  -9   0  10      366.81      405.31     28.41 o
  -8   0  10     1899.75     2089.56    125.92 o
  -7   0  10     1274.10     1250.22     46.93 o
  -6   0  10      257.16      280.78     14.03 o
  -5   0  10     5906.66     5891.97    164.36 o
  -4   0  10      774.28      766.62     28.59 o
  -3   0  10     4711.67     4759.40    113.37 o
  -2   0  10    10778.68    10914.84    203.29 o
  -1   0  10     6421.62     6493.97    122.52 o
   0   0  10      144.54      139.06     11.54 o
   1   0  10     2382.49     2411.31     39.68 o
   2   0  10     1085.88     1063.60     19.91 o
   3   0  10       58.31       62.55     12.50 o
   4   0  10      302.16      292.90     16.09 o
   5   0  10     3346.12     3378.76     51.94 o
   6   0  10      772.62      795.42     27.85 o
   7   0  10      416.53      414.36     32.01 o
 -10   1  10       28.16       26.27     20.47 o
  -9   1  10      873.14      951.14     41.04 o
  -8   1  10     1697.90     1794.32     70.79 o
  -7   1  10       76.65       95.53     15.60 o
  -6   1  10     1289.19     1276.05     35.81 o
  -5   1  10    13651.30    13534.17    403.32 o
  -4   1  10     7091.14     7269.92    205.35 o
  -3   1  10     1032.22     1016.07     26.28 o
  -2   1  10    11811.63    11946.68    363.43 o
  -1   1  10     4019.77     3979.21     87.37 o
   0   1  10       83.82       86.14     10.76 o
   1   1  10     1180.66     1168.19     22.46 o
   2   1  10     3991.56     4036.48     79.38 o
   3   1  10     1270.61     1258.65     22.63 o
   4   1  10     4336.61     4402.65     84.30 o
   5   1  10     2906.77     2885.10     40.89 o
   6   1  10       11.13       40.01     19.80 o
 -10   2  10      358.12      339.93     24.54 o
  -9   2  10      879.86      868.12     40.34 o
  -8   2  10      478.32      465.41     25.41 o
  -7   2  10     1443.94     1424.37     64.62 o
  -6   2  10     2081.32     2074.27     78.38 o
  -5   2  10      756.85      741.53     21.07 o
  -4   2  10      300.53      305.39     14.54 o
  -3   2  10      159.55      166.72     11.57 o
  -2   2  10     1475.90     1466.66     37.40 o
  -1   2  10     1474.71     1507.98     38.03 o
   0   2  10     1189.25     1171.17     21.70 o
   1   2  10     8354.90     8210.56    107.73 o
   2   2  10     7949.32     7727.60    100.43 o
   3   2  10     1175.33     1199.24     24.43 o
   4   2  10     1740.17     1756.83     36.77 o
   5   2  10     3605.74     3619.94     54.28 o
   6   2  10      649.45      579.42     31.48 o
 -10   3  10      550.05      575.01     42.65 o
  -9   3  10     3445.41     3351.33    185.46 o
  -8   3  10     4177.05     4012.60    153.25 o
  -7   3  10      887.76      842.29     39.78 o
  -6   3  10     2475.31     2498.45    111.90 o
  -5   3  10      539.19      534.91     21.13 o
  -4   3  10       18.55       26.79     10.90 o
  -3   3  10     2758.93     2898.23     98.46 o
  -2   3  10      657.22      686.28     16.89 o
  -1   3  10      489.39      462.47     16.35 o
   0   3  10     3693.19     3574.77     65.69 o
   1   3  10     2593.89     2565.84     57.60 o
   2   3  10      166.12      154.59     18.51 o
   3   3  10      168.66      159.29     19.94 o
   4   3  10        1.56       12.05     19.30 o
   5   3  10      372.76      373.13     30.54 o
 -10   4  10        9.59        1.37     36.11 o
  -9   4  10       61.83       73.41     24.42 o
  -8   4  10       36.39       24.07     23.78 o
  -7   4  10     1005.09      987.33     67.16 o
  -6   4  10     4126.36     4141.03    219.97 o
  -5   4  10     6057.61     6331.64    274.95 o
  -4   4  10       16.18       34.25     15.20 o
  -3   4  10     8839.10     8517.39    234.96 o
  -2   4  10    10011.93     9836.38    242.78 o
  -1   4  10     1912.42     1915.44     53.79 o
   0   4  10      179.52      180.22     19.12 o
   1   4  10     4264.56     4154.30     58.11 o
   2   4  10      126.49      132.25     21.35 o
   3   4  10     1024.74     1017.67     28.23 o
   4   4  10      268.00      251.02     26.12 o
  -9   5  10       45.59       28.42     24.81 o
  -8   5  10      631.10      586.53     37.28 o
  -7   5  10      739.08      737.22     42.14 o
  -6   5  10        1.50       18.53     19.56 o
  -5   5  10      206.07      201.70     22.16 o
  -4   5  10     1682.75     1777.61     66.28 o
  -3   5  10       41.92       45.84     18.24 o
  -2   5  10      189.62      203.72     18.01 o
  -1   5  10      165.88      159.68     19.78 o
   0   5  10     2531.81     2357.18     47.48 o
   1   5  10     4027.86     3859.60     77.82 o
   2   5  10      147.18      154.63     22.96 o
   3   5  10     1421.32     1450.57     41.45 o
  -8   6  10      267.76      259.41     22.49 o
  -7   6  10     1370.53     1249.59     82.99 o
  -6   6  10     3533.98     3406.23    208.07 o
  -5   6  10      973.29      994.88     58.00 o
  -4   6  10       73.15       75.70     20.52 o
  -3   6  10      245.33      246.31     23.13 o
  -2   6  10      116.57      106.42     27.43 o
  -1   6  10      966.92      982.05     35.77 o
   0   6  10      165.30      159.35     22.99 o
   1   6  10      511.10      463.56     26.06 o
  -7   7  10      422.11      396.92     28.67 o
  -6   7  10      886.63      929.27     41.20 o
  -5   7  10       16.12       28.70     23.96 o
  -4   7  10     5449.62     5568.74    233.72 o
  -3   7  10     3286.32     3400.85    152.25 o
  -2   7  10     2678.58     2739.80     68.81 o
  -1   7  10      731.57      724.95     56.52 o
  -1 -11  11     2457.35     2460.10     65.61 o
   0 -11  11      457.71      446.94     31.71 o
   1 -11  11      391.59      370.28     30.37 o
   2 -11  11     1784.35     1814.54     60.47 o
   3 -11  11      126.48      113.19     23.12 o
   4 -11  11     1821.41     1811.46     96.34 o
  -3 -10  11      558.49      513.45     39.08 o
  -2 -10  11      746.22      760.31     35.61 o
  -1 -10  11      305.87      302.20     25.22 o
   0 -10  11       78.36       76.04     20.09 o
   1 -10  11     1409.89     1374.05     42.84 o
   2 -10  11      636.49      613.66     30.37 o
   3 -10  11      329.89      338.31     26.70 o
   4 -10  11      886.10      897.19     34.33 o
   5 -10  11     6034.35     6227.10     89.69 o
   6 -10  11      991.67      996.60     56.90 o
  -4  -9  11      141.22      150.53     23.32 o
  -3  -9  11       71.94       72.06     22.73 o
  -2  -9  11     1908.01     1902.28     47.36 o
  -1  -9  11       46.81       76.58     21.77 o
   0  -9  11     3133.76     3099.21     56.08 o
   1  -9  11     2386.28     2389.49     42.49 o
   2  -9  11      175.68      204.62     21.77 o
   3  -9  11      871.23      901.86     32.78 o
   4  -9  11     1753.32     1702.36     55.10 o
   5  -9  11      479.01      484.80     26.26 o
   6  -9  11       46.90       21.17     20.55 o
  -6  -8  11       22.38       31.71     51.85 o
  -5  -8  11      278.16      270.98     27.26 o
  -4  -8  11      357.42      328.58     28.31 o
  -3  -8  11     3737.70     3693.27     72.73 o
  -2  -8  11     4448.10     4306.73     61.06 o
  -1  -8  11     2863.85     2826.44     48.75 o
   0  -8  11     2653.99     2667.80     53.31 o
   1  -8  11     5797.09     5872.43     64.83 o
   2  -8  11     4555.75     4605.79     63.19 o
   3  -8  11      296.14      325.14     26.60 o
   4  -8  11     1693.13     1643.13     37.22 o
   5  -8  11      367.43      354.95     25.19 o
   6  -8  11      172.24      154.08     22.16 o
   7  -8  11     3960.80     3947.93     96.39 o
  -7  -7  11       30.87       39.42     56.19 o
  -6  -7  11      391.61      369.67     29.06 o
  -5  -7  11        8.22       14.32     20.17 o
  -4  -7  11     1063.31     1065.68     33.38 o
  -3  -7  11     1960.56     1961.35     43.71 o
  -2  -7  11       25.68       25.92     17.58 o
  -1  -7  11       69.13       61.20     16.22 o
   0  -7  11        9.21       30.28     16.89 o
   1  -7  11       68.21       88.68     17.33 o
   2  -7  11      310.82      326.35     21.88 o
   3  -7  11     2290.26     2243.95     40.33 o
   4  -7  11     8423.19     8419.79    196.91 o
   5  -7  11     2554.57     2598.04     69.29 o
   6  -7  11      256.27      271.47     22.86 o
   7  -7  11     3741.81     3702.62     55.73 o
  -7  -6  11     2151.42     2129.51     69.81 o
  -6  -6  11     6025.14     5982.07    153.06 o
  -5  -6  11     2463.91     2448.73     70.62 o
  -4  -6  11       22.95       41.07     18.64 o
  -3  -6  11     4456.99     4451.86     95.45 o
  -2  -6  11     3437.17     3459.16     89.16 o
  -1  -6  11     1031.22     1025.25     30.01 o
   0  -6  11      209.54      196.30     15.64 o
   1  -6  11      220.67      227.53     15.58 o
   2  -6  11     2514.28     2504.60     36.16 o
   3  -6  11     2586.46     2475.98     40.78 o
   4  -6  11       79.47       87.54     14.67 o
   5  -6  11      507.43      493.46     23.88 o
   6  -6  11      597.87      541.44     23.39 o
   7  -6  11      670.76      712.18     27.39 o
  -8  -5  11      567.54      556.04     28.70 o
  -7  -5  11       26.14       35.17     21.02 o
  -6  -5  11      400.20      398.08     21.91 o
  -5  -5  11      156.30      144.78     16.68 o
  -4  -5  11      624.24      615.48     25.57 o
  -3  -5  11     6942.12     6978.58    101.78 o
  -2  -5  11      482.50      494.50     23.16 o
  -1  -5  11     2736.51     2611.07     37.10 o
   0  -5  11    18534.55    18554.81    177.30 o
   1  -5  11     9432.40     9276.36    112.23 o
   2  -5  11       23.19       46.30     15.00 o
   3  -5  11     2912.34     2909.02     36.90 o
   4  -5  11     6011.21     5945.44     92.16 o
   5  -5  11       71.46       66.99     15.88 o
   6  -5  11      781.56      747.43     27.45 o
   7  -5  11       40.87       38.93     18.74 o
  -9  -4  11     1519.27     1473.21     87.98 o
  -8  -4  11      140.52      151.36     23.45 o
  -7  -4  11      202.84      200.91     20.20 o
  -6  -4  11       47.37       57.76     18.28 o
  -5  -4  11      261.64      284.46     16.36 o
  -4  -4  11      161.33      161.04     13.79 o
  -3  -4  11     1865.93     1966.51     33.96 o
  -2  -4  11     1387.39     1443.86     27.72 o
  -1  -4  11      929.88      912.27     20.57 o
   0  -4  11       23.63       37.08      9.63 o
   1  -4  11     2494.29     2533.73     27.57 o
   2  -4  11      931.17      964.23     20.27 o
   3  -4  11     2890.65     2974.09     33.46 o
   4  -4  11     1821.93     1860.01     38.44 o
   5  -4  11      435.77      475.80     21.12 o
   6  -4  11     5252.84     5155.24     70.41 o
   7  -4  11     5379.63     5277.56     59.18 o
  -9  -3  11      110.62      127.08     23.56 o
  -8  -3  11     2482.53     2614.18     92.81 o
  -7  -3  11     3877.51     4009.63    143.23 o
  -6  -3  11     2526.38     2583.21     62.88 o
  -5  -3  11      112.15      134.32     14.40 o
  -4  -3  11    13343.57    13854.69    252.00 o
  -3  -3  11     6067.16     6058.26     79.19 o
  -2  -3  11     1698.29     1738.33     27.53 o
  -1  -3  11      904.94      913.70     16.29 o
   0  -3  11      482.30      538.28     17.24 o
   1  -3  11       66.81       83.01     11.47 o
   2  -3  11      596.46      626.84     18.46 o
   3  -3  11       70.92       90.31     13.14 o
   4  -3  11     3817.68     3895.48     66.55 o
   5  -3  11      664.37      657.39     22.48 o
   6  -3  11       27.81       38.14     16.33 o
   7  -3  11      624.37      647.24     27.89 o
  -9  -2  11      418.90      462.31     26.87 o
  -8  -2  11        6.65       32.86     20.30 o
  -7  -2  11     1544.63     1714.12     59.57 o
  -6  -2  11     1419.42     1504.00     50.84 o
  -5  -2  11      208.23      219.18     14.85 o
  -4  -2  11     1753.92     1810.33     24.37 o
  -3  -2  11     1584.26     1641.51     24.58 o
  -2  -2  11     1251.41     1263.61     18.35 o
  -1  -2  11     9699.05     9854.92    118.30 o
   0  -2  11     9712.91    10085.80    113.35 o
   1  -2  11      305.13      326.72     14.48 o
   2  -2  11     5753.88     5839.87     40.65 o
   3  -2  11    15414.79    15696.07    162.05 o
   4  -2  11     1159.95     1142.86     24.53 o
   5  -2  11      705.89      696.12     21.57 o
   6  -2  11      360.88      342.39     21.85 o
   7  -2  11      337.13      327.95     22.95 o
 -10  -1  11     1944.30     2141.40     60.55 o
  -9  -1  11       26.04       23.46     21.25 o
  -8  -1  11      685.97      678.32     27.61 o
  -7  -1  11     2158.19     2191.34     88.32 o
  -6  -1  11      130.67      151.90     15.00 o
  -5  -1  11      411.98      396.63     14.76 o
  -4  -1  11     2391.71     2417.44     60.46 o
  -3  -1  11      666.46      699.35     22.84 o
  -2  -1  11     1579.02     1628.29     30.34 o
  -1  -1  11     2840.06     2873.81     46.61 o
   0  -1  11     7234.80     7303.81    120.87 o
   1  -1  11     1339.65     1363.07     19.31 o
   2  -1  11      755.19      744.54     20.62 o
   3  -1  11     1968.27     1968.11     33.05 o
   4  -1  11       34.54       60.03     14.69 o
   5  -1  11     1669.92     1693.65     30.47 o
   6  -1  11     4912.45     4951.81     59.03 o
 -10   0  11      434.97      481.51     31.90 o
  -9   0  11       31.03       47.18     21.22 o
  -8   0  11      987.02     1072.66     44.68 o
  -7   0  11     1502.04     1562.18     56.09 o
  -6   0  11      459.89      483.62     23.19 o
  -5   0  11     8314.58     8526.37    229.26 o
  -4   0  11     7110.91     7253.07    246.03 o
  -3   0  11      267.13      287.62     11.42 o
  -2   0  11     1402.75     1410.92     33.79 o
  -1   0  11     6691.49     6660.41    173.44 o
   0   0  11     1158.14     1175.94     28.00 o
   1   0  11      144.06      152.67     12.85 o
   2   0  11      111.68      116.68     12.09 o
   3   0  11     1996.49     1947.62     32.59 o
   4   0  11      267.15      271.36     17.92 o
   5   0  11      263.52      249.25     19.49 o
   6   0  11     1515.62     1528.97     39.15 o
 -10   1  11       79.79       96.22     25.57 o
  -9   1  11      823.92      916.22     34.56 o
  -8   1  11     2040.63     2011.85     51.99 o
  -7   1  11     4144.03     4273.21    178.34 o
  -6   1  11      660.33      605.84     18.54 o
  -5   1  11     1634.41     1649.75     64.61 o
  -4   1  11     4369.50     4320.98    162.95 o
  -3   1  11     2064.75     2070.84     82.34 o
  -2   1  11     2525.97     2536.69     71.03 o
  -1   1  11     2152.45     2167.38     45.28 o
   0   1  11      280.77      290.86     14.02 o
   1   1  11     4976.37     4832.38    112.61 o
   2   1  11     9439.57     9223.49     74.56 o
   3   1  11      687.87      687.16     19.82 o
   4   1  11     1038.55      933.14     27.66 o
   5   1  11     2551.97     2459.89     62.95 o
 -10   2  11       12.35        6.97     42.77 o
  -9   2  11     1380.60     1439.69     82.27 o
  -8   2  11     2520.47     2456.18    125.46 o
  -7   2  11      320.69      312.55     23.25 o
  -6   2  11       60.67       68.23     15.07 o
  -5   2  11        5.56       18.23     11.79 o
  -4   2  11      108.66      116.39     12.51 o
  -3   2  11      178.11      180.11     12.27 o
  -2   2  11     3886.41     3861.39    108.06 o
  -1   2  11     9882.35     9870.00    271.80 o
   0   2  11     1821.42     1906.59     52.56 o
   1   2  11      268.20      242.40     17.99 o
   2   2  11     6058.10     5898.25     76.98 o
   3   2  11     2173.56     2123.46     32.97 o
   4   2  11        7.95       16.19     19.12 o
   5   2  11     2665.08     2667.63     67.41 o
  -9   3  11       29.52       32.08     24.96 o
  -8   3  11     3176.28     2990.10    145.95 o
  -7   3  11       39.38       44.03     16.50 o
  -6   3  11     1344.53     1362.46     53.42 o
  -5   3  11     1485.59     1525.90     52.85 o
  -4   3  11      102.11       90.11     14.50 o
  -3   3  11     4547.15     4577.12    150.33 o
  -2   3  11     3394.74     3330.52     87.22 o
  -1   3  11     2155.89     2152.01     61.87 o
   0   3  11     1076.29     1079.99     26.21 o
   1   3  11       34.12       38.67     16.27 o
   2   3  11       44.24       37.08     15.84 o
   3   3  11      141.33      144.87     17.29 o
   4   3  11      192.78      175.04     22.22 o
  -9   4  11     1275.78     1272.76     82.29 o
  -8   4  11     1665.32     1632.35    166.23 o
  -7   4  11      113.73      113.06     18.60 o
  -6   4  11     2588.14     2524.50    122.53 o
  -5   4  11     8429.83     8638.68    532.40 o
  -4   4  11     3996.75     4012.49    232.13 o
  -3   4  11      185.30      180.34     20.60 o
  -2   4  11     2767.92     2679.55     62.78 o
  -1   4  11     1769.72     1768.70     40.20 o
   0   4  11      160.24      162.36     20.07 o
   1   4  11     2479.90     2364.94     52.07 o
   2   4  11       13.38       23.27     17.44 o
   3   4  11      457.41      390.91     31.49 o
  -8   5  11      125.18       99.68     29.48 o
  -7   5  11      150.98      144.12     23.57 o
  -6   5  11     1106.21     1062.16     52.10 o
  -5   5  11      125.66      137.27     21.04 o
  -4   5  11      148.84      164.19     19.78 o
  -3   5  11     1457.83     1381.10     43.77 o
  -2   5  11     1799.80     1828.98     61.51 o
  -1   5  11      855.55      857.30     29.00 o
   0   5  11     1355.56     1299.70     34.39 o
   1   5  11     4326.62     4126.03     95.81 o
  -7   6  11       52.24       46.66     24.53 o
  -6   6  11      596.26      543.15     30.57 o
  -5   6  11       67.82       66.59     21.32 o
  -4   6  11      260.70      249.65     23.53 o
  -3   6  11     1270.15     1329.75     43.29 o
  -2   6  11        0.04       16.60     26.11 o
  -1   6  11     1195.47     1144.89     56.07 o
   0   6  11      646.89      649.86     71.42 o
  -2 -10  12       23.50       18.74     28.53 o
  -1 -10  12      298.65      310.47     27.02 o
   0 -10  12       69.26       58.26     20.24 o
   1 -10  12      647.68      568.76     37.37 o
   2 -10  12     1063.87     1055.97     40.07 o
   3 -10  12     4013.86     4022.94     62.54 o
   4 -10  12       87.09      102.63     24.26 o
  -4  -9  12      156.92      132.76     35.16 o
  -3  -9  12      216.51      234.05     27.84 o
  -2  -9  12     4126.70     4074.90     71.56 o
  -1  -9  12      630.81      661.15     31.80 o
   0  -9  12      234.28      225.49     27.19 o
   1  -9  12     2721.37     2691.47     46.24 o
   2  -9  12     2196.28     2195.25     46.51 o
   3  -9  12      374.29      378.87     25.11 o
   4  -9  12       97.49       83.92     24.42 o
   5  -9  12        4.14       14.78     20.54 o
  -5  -8  12     3218.13     3201.30     79.57 o
  -4  -8  12      325.63      295.71     28.09 o
  -3  -8  12       69.19       66.04     20.33 o
  -2  -8  12     3706.43     3648.26     67.00 o
  -1  -8  12     4449.23     4656.00     67.54 o
   0  -8  12      171.56      169.86     23.50 o
   1  -8  12     1683.39     1680.25     37.32 o
   2  -8  12     2688.66     2752.97     58.52 o
   3  -8  12      792.51      821.20     31.65 o
   4  -8  12     1136.21     1097.74     39.15 o
   5  -8  12     3157.43     3016.61     47.02 o
   6  -8  12       42.86       41.26     19.79 o
  -6  -7  12     1001.54     1014.16     39.06 o
  -5  -7  12      740.88      708.24     34.22 o
  -4  -7  12       28.19       25.19     20.01 o
  -3  -7  12      360.77      340.20     23.95 o
  -2  -7  12        8.39       17.27     19.34 o
  -1  -7  12      369.60      355.86     22.95 o
   0  -7  12      267.04      250.55     20.89 o
   1  -7  12     3625.82     3622.27     61.39 o
   2  -7  12     4036.37     3949.32     53.40 o
   3  -7  12       53.96       66.66     17.60 o
   4  -7  12     3204.54     3095.61     59.50 o
   5  -7  12     4805.85     4691.27     81.27 o
   6  -7  12     1412.02     1358.11     37.05 o
  -7  -6  12        3.82       12.91     26.71 o
  -6  -6  12     1353.24     1348.41     47.26 o
  -5  -6  12     2341.24     2289.29     70.73 o
  -4  -6  12      409.25      407.19     25.19 o
  -3  -6  12     1647.72     1622.32     46.26 o
  -2  -6  12      336.44      352.77     23.77 o
  -1  -6  12      280.83      287.09     17.46 o
   0  -6  12     2210.25     2144.64     34.57 o
   1  -6  12     2982.49     2950.62     42.50 o
   2  -6  12       98.53      100.89     16.50 o
   3  -6  12      834.42      840.31     27.50 o
   4  -6  12     1081.40     1059.07     26.56 o
   5  -6  12      144.00      131.50     19.22 o
   6  -6  12      242.91      252.89     24.96 o
   7  -6  12      615.81      683.70     36.56 o
  -8  -5  12       39.88       57.17     41.84 o
  -7  -5  12      563.90      552.93     31.47 o
  -6  -5  12      666.28      730.85     41.45 o
  -5  -5  12      393.41      395.81     25.19 o
  -4  -5  12      924.81      945.11     45.24 o
  -3  -5  12     5433.41     5681.02    121.00 o
  -2  -5  12    10487.59    10623.90    148.14 o
  -1  -5  12     1522.82     1515.09     27.55 o
   0  -5  12     4985.91     4998.32     56.00 o
   1  -5  12     5909.84     5943.06     52.22 o
   2  -5  12     2438.53     2442.47     41.57 o
   3  -5  12      414.60      426.16     20.45 o
   4  -5  12     2046.83     1966.26     36.11 o
   5  -5  12       81.12       97.63     18.25 o
   6  -5  12     2429.39     2318.08     48.63 o
   7  -5  12      768.46      708.44     47.10 o
  -8  -4  12       54.90       42.91     20.33 o
  -7  -4  12      224.98      210.18     19.70 o
  -6  -4  12       14.81       41.60     17.75 o
  -5  -4  12      310.39      344.05     22.59 o
  -4  -4  12     1951.59     1925.60     45.36 o
  -3  -4  12      158.27      177.75     20.14 o
  -2  -4  12       54.13       97.74     16.00 o
  -1  -4  12      536.27      549.43     17.68 o
   0  -4  12      639.94      668.22     16.29 o
   1  -4  12     3178.77     3219.17     35.79 o
   2  -4  12      471.04      449.23     18.65 o
   3  -4  12     2852.52     2913.37     39.20 o
   4  -4  12    11030.62    11447.49    150.39 o
   5  -4  12     1944.40     1947.41     38.01 o
   6  -4  12      962.84     1008.93     35.07 o
  -9  -3  12     1839.35     1841.46     85.02 o
  -8  -3  12      172.35      181.04     22.31 o
  -7  -3  12     2095.76     2209.39     77.31 o
  -6  -3  12     9275.83    10131.10    285.13 o
  -5  -3  12     1796.16     1860.44     60.90 o
  -4  -3  12      910.25      911.68     20.97 o
  -3  -3  12     1522.99     1547.95     40.90 o
  -2  -3  12     1021.67     1029.22     21.33 o
  -1  -3  12      776.95      780.43     20.29 o
   0  -3  12      138.22      162.08     11.38 o
   1  -3  12      352.40      350.35     15.90 o
   2  -3  12     3959.56     4048.19     40.34 o
   3  -3  12      485.77      485.66     18.89 o
   4  -3  12      420.27      434.07     20.89 o
   5  -3  12      182.33      186.94     23.09 o
   6  -3  12        8.55        5.87     21.68 o
  -9  -2  12      778.39      840.12     38.00 o
  -8  -2  12       83.85       71.54     21.43 o
  -7  -2  12      153.54      176.10     18.87 o
  -6  -2  12      170.97      171.83     17.31 o
  -5  -2  12       21.74       25.51     14.66 o
  -4  -2  12     4243.53     4344.45    104.05 o
  -3  -2  12     6097.92     6267.34     88.18 o
  -2  -2  12      809.42      799.56     18.36 o
  -1  -2  12     8692.37     8872.53    115.09 o
   0  -2  12    11193.88    11788.73    136.67 o
   1  -2  12     5605.71     5791.19     72.02 o
   2  -2  12       77.93      103.25     16.21 o
   3  -2  12     6189.80     6200.81     78.33 o
   4  -2  12      310.36      309.67     22.07 o
   5  -2  12       64.76       56.58     19.60 o
   6  -2  12      333.97      305.05     25.86 o
  -9  -1  12      720.11      720.40     34.33 o
  -8  -1  12      200.70      223.60     25.79 o
  -7  -1  12       42.17       43.70     16.63 o
  -6  -1  12      511.24      549.44     24.33 o
  -5  -1  12      143.19      157.36     13.11 o
  -4  -1  12       15.23       25.04     11.40 o
  -3  -1  12     1831.90     1872.04     29.29 o
  -2  -1  12     4339.37     4500.72     75.50 o
  -1  -1  12       38.87       68.77     12.59 o
   0  -1  12      879.09      893.95     24.20 o
   1  -1  12      584.69      578.57     20.85 o
   2  -1  12      927.23      924.22     24.90 o
   3  -1  12     4504.77     4527.87     98.73 o
   4  -1  12     1594.39     1648.57     40.69 o
   5  -1  12     1199.00     1243.60     32.06 o
   6  -1  12     5671.85     5867.40    233.10 o
  -9   0  12        4.93       24.09     21.39 o
  -8   0  12     1791.88     1902.26     72.29 o
  -7   0  12     6803.04     7173.70    296.88 o
  -6   0  12     1328.27     1296.13     36.22 o
  -5   0  12     1732.54     1758.97     49.96 o
  -4   0  12     5033.86     4930.24    168.03 o
  -3   0  12     5248.68     5289.88    159.37 o
  -2   0  12       63.62       79.27     11.51 o
  -1   0  12      144.65      160.07     13.24 o
   0   0  12       35.21       53.13     13.41 o
   1   0  12      987.57      976.45     29.33 o
   2   0  12       34.61       33.97     14.95 o
   3   0  12     2456.21     2446.51     44.86 o
   4   0  12      886.70      884.30     25.32 o
   5   0  12     1045.97     1032.82     27.45 o
  -9   1  12      242.86      259.63     30.46 o
  -8   1  12       28.65       35.14     22.44 o
  -7   1  12     2813.60     2951.35    289.27 o
  -6   1  12      863.45      830.53     28.93 o
  -5   1  12       21.16       24.92     13.27 o
  -4   1  12     5071.02     5240.25    304.77 o
  -3   1  12      111.03      115.82     13.44 o
  -2   1  12     3192.65     3187.41     97.88 o
  -1   1  12     5569.01     5616.88    262.24 o
   0   1  12     5449.14     5403.17    132.05 o
   1   1  12     1020.43     1001.71     29.49 o
   2   1  12     4943.46     4868.25     80.65 o
   3   1  12     3557.46     3586.84     74.44 o
   4   1  12      129.36      114.03     15.26 o
  -9   2  12       21.48       12.64     23.61 o
  -8   2  12      206.30      213.99     27.11 o
  -7   2  12      110.84      106.96     22.69 o
  -6   2  12      266.36      244.38     18.87 o
  -5   2  12      577.84      543.94     31.43 o
  -4   2  12     3020.10     2902.14    110.51 o
  -3   2  12     2828.89     2796.31     99.18 o
  -2   2  12      120.04      120.09     14.42 o
  -1   2  12     2475.00     2420.43     57.07 o
   0   2  12     3430.78     3318.87     74.64 o
   1   2  12      312.06      321.67     18.50 o
   2   2  12     1254.82     1188.89     29.51 o
   3   2  12     1106.18     1042.78     28.72 o
   4   2  12       94.29       61.31     29.38 o
  -9   3  12       67.74       89.69     41.29 o
  -8   3  12     1998.30     1914.51     98.74 o
  -7   3  12       64.21       39.80     23.89 o
  -6   3  12      601.36      589.14     36.39 o
  -5   3  12     4885.75     4771.61    308.94 o
  -4   3  12     2554.92     2498.86    115.45 o
  -3   3  12       92.84      101.48     15.58 o
  -2   3  12     1229.37     1159.08     45.11 o
  -1   3  12     1005.74     1002.90     26.05 o
   0   3  12       33.67       33.03     17.67 o
   1   3  12      646.75      601.85     24.49 o
   2   3  12      511.28      456.49     22.28 o
   3   3  12     1417.48     1396.77    123.04 o
  -8   4  12     2676.99     2642.11    147.26 o
  -7   4  12     3487.56     3302.99    217.70 o
  -6   4  12       65.28       64.65     22.38 o
  -5   4  12     2119.88     2085.82    117.23 o
  -4   4  12     2137.09     2033.54     98.60 o
  -3   4  12        2.66        4.61     17.40 o
  -2   4  12      602.78      574.08     27.21 o
  -1   4  12     2448.16     2428.95     66.57 o
   0   4  12      425.29      423.79     24.25 o
   1   4  12     3473.88     3415.25     49.70 o
  -7   5  12      243.49      225.50     41.13 o
  -6   5  12       15.68       36.52     23.05 o
  -5   5  12      794.99      761.29     48.56 o
  -4   5  12      256.08      250.87     21.63 o
  -3   5  12      281.89      244.99     20.99 o
  -2   5  12     3060.23     2987.27    131.42 o
  -1   5  12     4692.60     4570.13    147.25 o
   0   5  12      555.76      580.09     56.66 o
  -4   6  12      199.29      174.03     27.58 o
  -1 -10  13      903.79      810.96     65.44 o
   0 -10  13      621.04      559.29     63.73 o
   1 -10  13      703.04      675.79     62.63 o
   2 -10  13      147.55      203.18     49.62 o
  -3  -9  13        3.25        4.24     65.37 o
  -2  -9  13     2956.94     2867.85     60.74 o
  -1  -9  13     3017.47     3097.61     55.46 o
   0  -9  13      781.39      789.42     33.74 o
   1  -9  13       56.36       59.24     21.04 o
   2  -9  13      560.13      497.02     31.78 o
   3  -9  13       17.94       12.49     21.85 o
   4  -9  13       59.69       71.93     27.22 o
  -4  -8  13     1509.66     1497.77     45.78 o
  -3  -8  13     1253.37     1297.08     42.90 o
  -2  -8  13     1219.02     1204.22     37.92 o
  -1  -8  13     1134.81     1120.98     39.88 o
   0  -8  13      265.37      298.52     26.34 o
   1  -8  13     2468.91     2475.10     44.91 o
   2  -8  13     2420.60     2379.05     46.17 o
   3  -8  13      186.55      207.12     24.80 o
   4  -8  13     1076.64     1117.80     39.87 o
   5  -8  13     6495.02     6401.30    181.39 o
  -5  -7  13      908.23      946.96     52.26 o
  -4  -7  13      167.70      155.73     22.59 o
  -3  -7  13      442.66      466.17     26.40 o
  -2  -7  13      651.40      652.10     33.25 o
  -1  -7  13      758.71      756.92     27.78 o
   0  -7  13      529.66      514.90     24.84 o
   1  -7  13     1281.23     1290.59     33.67 o
   2  -7  13     6300.31     6363.00    121.10 o
   3  -7  13     1799.89     1791.73     37.47 o
   4  -7  13       34.89       43.53     21.98 o
   5  -7  13     1904.88     1872.85     39.37 o
  -6  -6  13      103.10      127.81     24.99 o
  -5  -6  13     1397.69     1408.48     67.77 o
  -4  -6  13      148.80      144.95     21.97 o
  -3  -6  13     3443.91     3549.38     61.85 o
  -2  -6  13     1578.86     1619.23     34.34 o
  -1  -6  13     1165.65     1194.28     30.98 o
   0  -6  13     1521.06     1493.20     38.55 o
   1  -6  13     2487.81     2417.81     37.85 o
   2  -6  13      526.55      481.65     21.93 o
   3  -6  13       71.21       54.16     17.73 o
   4  -6  13       38.66       43.44     19.39 o
   5  -6  13     1719.01     1773.25     37.23 o
   6  -6  13       68.07       60.25     25.33 o
  -7  -5  13      434.46      471.99     31.99 o
  -6  -5  13     1323.21     1470.58     70.35 o
  -5  -5  13     5475.64     5655.54    226.49 o
  -4  -5  13     1038.38     1040.17     50.18 o
  -3  -5  13      928.73      960.49     34.34 o
  -2  -5  13     7188.03     7501.81     82.19 o
  -1  -5  13     2995.86     3003.06     43.05 o
   0  -5  13      122.60      119.09     18.70 o
   1  -5  13     1494.80     1470.72     30.12 o
   2  -5  13     1163.74     1127.78     24.37 o
   3  -5  13      985.54      971.08     27.07 o
   4  -5  13     3592.15     3616.29     45.98 o
   5  -5  13      212.83      212.56     20.69 o
   6  -5  13      209.57      233.44     45.89 o
  -7  -4  13      535.92      581.27     31.37 o
  -6  -4  13     1162.99     1242.74     62.57 o
  -5  -4  13        3.46       29.21     18.74 o
  -4  -4  13       86.07       84.39     18.71 o
  -3  -4  13       16.12       40.23     18.90 o
  -2  -4  13       23.07       32.47     15.11 o
  -1  -4  13      416.49      419.73     19.73 o
   0  -4  13     3919.62     4048.90     57.54 o
   1  -4  13     5301.10     5444.50     49.70 o
   2  -4  13     3410.02     3518.82     59.50 o
   3  -4  13      158.09      172.65     18.11 o
   4  -4  13     4138.78     3991.53     55.38 o
   5  -4  13     4057.42     4048.42     70.15 o
   6  -4  13      543.84      560.15     62.26 o
  -8  -3  13     1648.48     1654.94     94.93 o
  -7  -3  13       11.47        1.35     21.12 o
  -6  -3  13     3143.85     3468.28    142.40 o
  -5  -3  13      657.50      682.82     29.79 o
  -4  -3  13       58.80       57.52     17.65 o
  -3  -3  13      864.69      914.60     25.29 o
  -2  -3  13       24.91       36.15     13.16 o
  -1  -3  13      819.38      861.43     22.12 o
   0  -3  13     3118.07     3218.60     60.54 o
   1  -3  13      403.39      432.17     16.68 o
   2  -3  13      662.22      655.44     23.59 o
   3  -3  13      147.97      148.64     19.32 o
   4  -3  13       38.48       34.14     20.09 o
   5  -3  13      156.29      158.79     23.51 o
  -8  -2  13       98.40      106.53     23.61 o
  -7  -2  13      361.93      408.52     27.95 o
  -6  -2  13     2552.16     2566.56     80.93 o
  -5  -2  13      625.98      646.40     25.71 o
  -4  -2  13     2007.81     2114.63     50.88 o
  -3  -2  13     8889.72     9275.15    150.57 o
  -2  -2  13     8693.67     8923.67    182.56 o
  -1  -2  13        7.26       18.04     13.56 o
   0  -2  13     1928.31     1947.49     40.71 o
   1  -2  13     7378.88     7566.48     99.48 o
   2  -2  13       31.93       43.97     16.65 o
   3  -2  13      893.78      831.11     28.09 o
   4  -2  13       67.83       60.01     19.52 o
   5  -2  13       41.38       52.16     19.30 o
  -8  -1  13      170.67      172.97     27.80 o
  -7  -1  13       30.24       21.18     18.66 o
  -6  -1  13      409.87      462.97     25.75 o
  -5  -1  13      385.53      379.77     23.65 o
  -4  -1  13     1593.18     1507.85     36.77 o
  -3  -1  13      114.12      133.56     16.87 o
  -2  -1  13      633.79      649.21     22.19 o
  -1  -1  13      226.94      233.34     15.25 o
   0  -1  13     2341.83     2386.45     48.70 o
   1  -1  13     1465.71     1483.41     31.96 o
   2  -1  13      231.48      230.46     19.28 o
   3  -1  13     4798.02     4720.19    101.23 o
   4  -1  13     6982.39     7097.84    169.12 o
  -8   0  13      151.25      142.88     24.28 o
  -7   0  13     4081.61     4394.12    169.88 o
  -6   0  13     3679.63     3778.87    165.28 o
  -5   0  13      664.98      648.85     25.11 o
  -4   0  13      122.10      111.16     17.16 o
  -3   0  13     1024.57     1050.13     37.19 o
  -2   0  13       72.69       69.87     17.10 o
  -1   0  13      198.37      200.82     16.95 o
   0   0  13       13.62       21.78     15.95 o
   1   0  13     2093.44     2123.64     52.22 o
   2   0  13      779.08      752.25     37.92 o
   3   0  13       82.05       86.78     18.19 o
   4   0  13      311.66      299.72     22.16 o
  -8   1  13       29.80       20.25     24.96 o
  -7   1  13      454.23      502.74     32.66 o
  -6   1  13      389.48      398.14     35.64 o
  -5   1  13      237.28      230.46     18.01 o
  -4   1  13     5114.15     5264.12    176.27 o
  -3   1  13     3262.44     3306.86    169.76 o
  -2   1  13      181.14      193.03     17.89 o
  -1   1  13     5150.22     5065.97    180.86 o
   0   1  13     8975.92     8605.54    166.58 o
   1   1  13     1304.16     1377.88     42.79 o
   2   1  13      298.97      276.08     22.46 o
   3   1  13      711.46      641.23     31.71 o
  -8   2  13      164.34      179.98     26.93 o
  -7   2  13      405.34      407.37     30.04 o
  -6   2  13      205.95      216.34     22.27 o
  -5   2  13      936.09      936.70     41.05 o
  -4   2  13      837.54      832.17     64.12 o
  -3   2  13     3428.81     3243.84    120.05 o
  -2   2  13      576.22      577.03     22.46 o
  -1   2  13       29.04       13.08     18.63 o
   0   2  13     1979.61     1841.22     62.28 o
   1   2  13       24.78       32.47     19.03 o
   2   2  13     1186.47     1111.57     33.52 o
  -7   3  13     2594.58     2542.94    169.54 o
  -6   3  13      666.32      632.79     29.72 o
  -5   3  13     1581.20     1473.31     90.32 o
  -4   3  13     1664.80     1662.35    121.97 o
  -3   3  13     1388.77     1369.62     67.73 o
  -2   3  13      123.47      118.15     17.73 o
  -1   3  13      412.16      377.21     26.54 o
   0   3  13      707.64      654.34     31.26 o
   1   3  13      198.73      166.03     33.04 o
  -6   4  13      432.99      418.92     28.37 o
  -5   4  13      624.05      590.59     32.37 o
  -4   4  13     1052.56     1007.51     57.89 o
  -3   4  13       63.11       71.14     22.39 o
  -2   4  13     2230.31     2153.03    110.09 o
  -1   4  13     4885.92     4918.80    188.98 o
  -1  -9  14      658.49      651.19     87.95 o
   0  -9  14      804.03      761.88     40.29 o
   1  -9  14      101.21      113.33     33.93 o
   2  -9  14       32.48       21.75     35.45 o
  -3  -8  14      308.83      369.76     45.12 o
  -2  -8  14      393.41      377.09     28.72 o
  -1  -8  14     2230.26     2257.68     52.98 o
   0  -8  14     1208.37     1212.47     32.85 o
   1  -8  14     1770.66     1680.76     36.67 o
   2  -8  14     2919.35     2752.61     58.22 o
   3  -8  14     4798.23     4862.80     71.89 o
  -4  -7  14      122.33      115.00     22.63 o
  -3  -7  14       31.45       42.03     25.45 o
  -2  -7  14       85.23      103.06     26.08 o
  -1  -7  14     2144.82     2177.26     49.43 o
   0  -7  14     3053.26     3041.03     67.24 o
   1  -7  14       12.28       34.16     18.40 o
   2  -7  14      866.95      869.84     28.15 o
   3  -7  14     1118.26     1080.54     33.07 o
   4  -7  14      105.55      127.96     25.31 o
  -5  -6  14     2959.94     3095.17    119.11 o
  -4  -6  14      582.21      630.94     30.07 o
  -3  -6  14       92.94       87.39     21.48 o
  -2  -6  14     2174.49     2277.44     50.12 o
  -1  -6  14     3380.76     3491.26     57.57 o
   0  -6  14      181.36      189.51     19.58 o
   1  -6  14       45.10       49.74     17.35 o
   2  -6  14       52.04       49.69     17.72 o
   3  -6  14      519.94      537.44     23.75 o
   4  -6  14      189.48      184.26     25.49 o
  -6  -5  14      168.06      182.28     28.92 o
  -5  -5  14     1589.84     1680.06     93.69 o
  -4  -5  14     3567.06     3635.80    123.62 o
  -3  -5  14      261.45      288.71     27.80 o
  -2  -5  14     1704.10     1665.09     35.79 o
  -1  -5  14     1101.71     1085.95     32.71 o
   0  -5  14        1.28       15.00     16.62 o
   1  -5  14     2746.83     2823.11     42.64 o
   2  -5  14     2891.10     2864.85     41.15 o
   3  -5  14       17.08       35.00     17.55 o
   4  -5  14     3608.10     3536.48     54.06 o
  -7  -4  14       93.78       92.47     31.68 o
  -6  -4  14      295.58      314.34     27.40 o
  -5  -4  14      106.88      116.30     21.03 o
  -4  -4  14      293.10      268.51     22.93 o
  -3  -4  14       92.42       86.71     21.86 o
  -2  -4  14     2552.44     2683.68     36.63 o
  -1  -4  14     3768.62     3896.79     61.94 o
   0  -4  14       72.44       86.15     16.75 o
   1  -4  14     1503.56     1448.78     35.91 o
   2  -4  14     7551.14     7742.50     81.46 o
   3  -4  14     1396.79     1422.11     43.59 o
   4  -4  14      699.56      670.28     28.22 o
  -7  -3  14      110.00      104.64     25.10 o
  -6  -3  14      793.02      789.70     68.38 o
  -5  -3  14      287.57      277.70     24.58 o
  -4  -3  14       23.32       27.06     18.85 o
  -3  -3  14     2758.45     2877.65     56.73 o
  -2  -3  14     1786.02     1857.36     36.63 o
  -1  -3  14       19.90       23.69     14.84 o
   0  -3  14     1487.73     1486.24     30.24 o
   1  -3  14      457.98      475.42     24.37 o
   2  -3  14       26.10       45.84     17.16 o
   3  -3  14      182.35      173.03     20.75 o
   4  -3  14      592.36      634.78     29.26 o
  -7  -2  14      124.86      158.96     24.81 o
  -6  -2  14     4240.82     4554.32    214.80 o
  -5  -2  14     4527.90     4871.25    203.73 o
  -4  -2  14     1154.93     1123.35     50.31 o
  -3  -2  14     3121.08     3141.43     85.20 o
  -2  -2  14     3582.32     3700.02     88.50 o
  -1  -2  14     1636.03     1633.88     47.22 o
   0  -2  14      109.37       94.21     16.82 o
   1  -2  14     3010.56     2994.14     53.54 o
   2  -2  14      199.43      207.76     19.71 o
   3  -2  14      652.21      644.30     31.89 o
   4  -2  14     1778.42     1765.55     79.39 o
  -7  -1  14      384.55      413.06     34.77 o
  -6  -1  14      430.02      426.23     29.73 o
  -5  -1  14       21.48       13.31     24.02 o
  -4  -1  14      180.00      185.01     19.83 o
  -3  -1  14      712.57      739.05     27.65 o
  -2  -1  14      597.92      628.09     29.96 o
  -1  -1  14       49.63       48.54     20.67 o
   0  -1  14     2496.60     2475.15     60.51 o
   1  -1  14     7090.99     7222.54    174.94 o
   2  -1  14     2341.23     2381.49     71.18 o
   3  -1  14      775.52      767.42     33.56 o
  -7   0  14      229.16      195.20     28.29 o
  -6   0  14      683.89      714.60     32.21 o
  -5   0  14      805.69      823.43     43.85 o
  -4   0  14      404.51      400.87     21.57 o
  -3   0  14      176.82      196.38     20.50 o
  -2   0  14      177.90      201.19     22.21 o
  -1   0  14     1992.00     2056.97     63.05 o
   0   0  14      750.53      733.57     25.23 o
   1   0  14      251.88      236.94     21.73 o
   2   0  14       70.77       97.77     20.72 o
   3   0  14      246.77      266.94     29.80 o
  -7   1  14      791.40      813.69     42.73 o
  -6   1  14     4179.17     3931.13    122.32 o
  -5   1  14       47.96       68.52     18.82 o
  -4   1  14     2771.67     2622.61     93.72 o
  -3   1  14     5606.78     5343.50    129.60 o
  -2   1  14     4742.30     4584.20    132.55 o
  -1   1  14      176.04      151.83     18.19 o
   0   1  14     1803.98     1662.73     37.39 o
   1   1  14      859.49      818.53     29.92 o
   2   1  14       39.71       16.99     29.61 o
  -7   2  14        3.71       18.96     38.83 o
  -6   2  14      874.19      844.53     88.83 o
  -5   2  14     1043.66      974.07     53.86 o
  -4   2  14       14.58       29.33     22.28 o
  -3   2  14      167.02      169.76     24.36 o
  -2   2  14      223.57      219.82     25.17 o
  -1   2  14      442.58      420.17     26.40 o
   0   2  14     2527.20     2418.44     48.79 o
  -6   3  14     1547.90     1832.28    131.70 o
  -5   3  14      272.64      254.16     28.54 o
  -4   3  14       92.70       77.82     23.60 o
  -3   3  14        0.87      -12.28     23.96 o
  -2   3  14      344.98      302.83     33.80 o
  -1   3  14       51.66       82.17     30.86 o
  -1  -8  15     3851.69     3838.49    115.95 o
   0  -8  15     3208.87     3300.49    285.48 o
   1  -8  15      527.23      458.91     42.78 o
  -3  -7  15      608.76      596.99     42.39 o
  -2  -7  15      602.65      619.52     33.97 o
  -1  -7  15      110.93      121.41     23.67 o
   0  -7  15     1491.40     1495.07     34.53 o
   1  -7  15       66.87       63.10     21.77 o
   2  -7  15      328.20      310.44     27.09 o
  -4  -6  15     1761.37     1725.09     59.27 o
  -3  -6  15     1801.02     1847.85     67.21 o
  -2  -6  15      185.27      203.58     26.64 o
  -1  -6  15      455.27      473.23     27.59 o
   0  -6  15       21.50       34.77     18.97 o
   1  -6  15       41.74       39.01     21.05 o
   2  -6  15      123.75      124.09     19.42 o
  -5  -5  15      361.01      370.56     29.92 o
  -4  -5  15     1297.79     1372.32     71.70 o
  -3  -5  15       39.47       33.33     20.21 o
  -2  -5  15     1474.08     1514.62     38.57 o
  -1  -5  15     2358.93     2439.24     58.07 o
   0  -5  15      416.19      458.55     29.55 o
   1  -5  15     1827.12     1878.92     50.40 o
   2  -5  15     5571.17     5574.85     82.22 o
   3  -5  15      677.73      645.34     44.71 o
  -6  -4  15      524.63      503.44     48.60 o
  -5  -4  15      341.59      349.78     30.85 o
  -4  -4  15      387.46      426.44     25.59 o
  -3  -4  15      575.06      625.30     43.24 o
  -2  -4  15     1971.75     2011.54     50.69 o
  -1  -4  15     2631.96     2667.03     59.73 o
   0  -4  15     2308.70     2329.91     47.53 o
   1  -4  15       37.76       42.87     20.44 o
   2  -4  15     1479.42     1491.57     50.88 o
   3  -4  15      798.30      830.64     61.48 o
  -6  -3  15      518.66      556.35     36.48 o
  -5  -3  15     1966.81     2004.08    186.59 o
  -4  -3  15      436.02      445.94     31.29 o
  -3  -3  15      321.75      352.85     29.32 o
  -2  -3  15     2167.39     2181.93     55.07 o
  -1  -3  15      712.98      683.34     24.24 o
   0  -3  15       68.91       46.63     17.46 o
   1  -3  15      225.56      240.52     20.13 o
   2  -3  15      219.70      212.71     21.69 o
   3  -3  15      415.22      436.79     53.95 o
  -6  -2  15      447.85      521.76     33.29 o
  -5  -2  15     2597.37     2628.06    112.47 o
  -4  -2  15     2442.50     2494.89    108.90 o
  -3  -2  15       34.57       44.26     17.79 o
  -2  -2  15      680.59      670.06     25.71 o
  -1  -2  15     1733.08     1703.07     37.71 o
   0  -2  15     1092.00     1111.04     54.84 o
   1  -2  15     2610.85     2657.22     90.52 o
   2  -2  15      446.93      484.70     29.98 o
  -6  -1  15      101.55       66.35     31.42 o
  -5  -1  15       58.49       74.63     23.23 o
  -4  -1  15       38.05       37.08     26.15 o
  -3  -1  15     1332.06     1342.52     56.47 o
  -2  -1  15     3603.52     3720.60    130.08 o
  -1  -1  15     2160.69     2187.67     61.29 o
   0  -1  15       13.81       17.55     20.08 o
   1  -1  15     3222.36     3212.20     72.52 o
   2  -1  15     3871.52     3892.34    128.30 o
  -6   0  15      224.23      299.23     81.65 o
  -5   0  15      189.25      168.05     37.31 o
  -4   0  15      732.89      699.35     37.21 o
  -3   0  15     1141.74     1124.93     64.07 o
  -2   0  15      470.26      500.95     37.65 o
  -1   0  15      236.27      213.89     26.37 o
   0   0  15      113.70      106.08     26.60 o
   1   0  15       82.36       62.62     35.36 o
  -5   1  15     2911.38     2953.32    156.55 o
  -4   1  15      390.79      377.68     26.95 o
  -3   1  15     1654.92     1581.59     56.03 o
  -2   1  15     2897.92     2809.03    131.25 o
  -1   1  15      164.82      156.93     29.03 o
  -3   2  15      460.18      417.98     34.74 o
  -1  -6  16       41.19       27.21     33.82 o
   0  -6  16       30.56       48.64     32.12 o
  -3  -5  16      475.21      478.14     50.82 o
  -2  -5  16      356.47      362.23     29.24 o
  -1  -5  16     3938.36     4104.49     99.95 o
   0  -5  16     3530.31     3672.35    101.17 o
   1  -5  16      179.02      216.19     35.92 o
  -4  -4  16     1297.68     1283.16     66.17 o
  -3  -4  16     1856.97     2032.40    146.62 o
  -2  -4  16       18.91       32.29     22.39 o
  -1  -4  16      189.84      201.89     21.17 o
   0  -4  16     1820.84     1813.05     40.56 o
   1  -4  16       29.15       36.54     24.81 o
  -4  -3  16     1935.09     2096.91    106.25 o
  -3  -3  16      244.65      288.08     32.89 o
  -2  -3  16       58.87       48.07     18.40 o
  -1  -3  16        1.04       -5.05     22.43 o
   0  -3  16      200.94      222.94     26.50 o
  -4  -2  16      444.86      418.42     33.04 o
  -3  -2  16        1.06        0.19     25.82 o
  -2  -2  16     1434.12     1493.14     65.19 o
  -1  -2  16     2985.30     3179.16    119.63 o
   0  -2  16      204.80      182.47     27.58 o
  -4  -1  16     1010.42      972.29     57.34 o
  -3  -1  16       26.33       19.72     18.17 o
  -2  -1  16      935.28      895.32     32.22 o
  -1  -1  16     4010.82     3986.66    127.62 o
 
